# Supplementary material for: Identification and characterization of the CRK gene family in the wheat genome and analysis of their expression profile in response to high temperature-induced male sterility
Source: PeerJ. 2024 May 7;12:e17370. doi: 10.7717/peerj.17370 (PMC11086307; doi:10.7717/peerj.17370)
Supplement: Supplemental Information 2 [file peerj-12-17370-s002.xlsx]

## Sheet: Supplementary Table S1
Supplementary Table S1. Target genes for analysis of qRT-PCR.
Primer name	Primer sequences (5´–3´)	Primer length (bp)	Product length (bp)
TaCRK17_2A-F	5´-ATGGCGATGGCGGCCATGCGC-3´	21	178
TaCRK17_2A-R	5´-TGGCCTGGTAGGCGCTGCCCTC-3´	22
TaCRK38_2B-F	5´-AGGCTACCAGTTCTACGACG-3´	20	125
TaCRK38_2B-R	5´-CGGACACGCATACAACGATT-3´	20
TaCRK44_2D-F	5´-GTTTCTCGGGCATGTACTCG-3´	20	165
TaCRK44_2D-R	5´-CGATGGACACCGCAAGTTTA-3´	20
TaCRK77_5A-F	5´-AGCTGCTCCTTGTCTACGAG-3´	20	180
TaCRK77_5A-R	5´-GCTTGATGTCTCTGTGCAGG-3´	20
TaCRK85_5D-F	5´-CACAGGGACATCAAGCCAAG-3´	20	158
TaCRK85_5D-R	5´-GTGATCATGCATTCCGGGTC-3´	20
TaCRK93_7D-F	5´-CTGGTGAGGAAGATGGTGGT-3´	20	132
TaCRK93_7D-R	5´-CGGAGTATGTGGTGGTAGCT-3´	20
Actin-F	5´-GGATACACGCTTCCTCATGC-3´	20	128
Actin-R	5´-CTGACAATTTCCCGCTCAGC-3´	20
Note: F, forward primer; R, reverse primer; bp, base pairs.

## Sheet: Supplementary Table S2
Supplementary Table 2. Paralog pairs and Ka_Ks value
Paralog pairs	Corresponding transcript pairs	Ka	Ks	Ka_Ks
TaCRK1_1A:TaCRK12_1D	TraesCS1A02G273600.1_TraesCS1D02G273800.2	0.0319964	0.0839368	0.381197
TaCRK1_1A:TaCRK5_1B	TraesCS1A02G273600.1_TraesCS1B02G283400.1	0.0778062	0.165061	0.471377
TaCRK1_1A:TaCRK10_1D	TraesCS1A02G273600.1_TraesCS1D02G273600.5	0.092878	0.176149	0.527269
TaCRK2_1A:TaCRK15_1D	TraesCS1A02G422600.2_TraesCS1D02G431400.2	0.0225979	0.101621	0.222375
TaCRK2_1A:TaCRK14_1D	TraesCS1A02G422600.2_TraesCS1D02G431000.1	0.0337615	0.12284	0.274842
TaCRK2_1A:TaCRK8_1B	TraesCS1A02G422600.2_TraesCS1B02G454400.1	0.0878006	0.181784	0.482994
TaCRK3_1A:TaCRK6_1B	TraesCS1A02G422700.2_TraesCS1B02G454000.2	0.043586	0.164231	0.265395
TaCRK4_1A:TaCRK13_1D	TraesCS1A02G422800.1_TraesCS1D02G430800.1	0.043098	0.173372	0.248586
TaCRK4_1A:TaCRK7_1B	TraesCS1A02G422800.1_TraesCS1B02G454100.1	0.0635826	0.275396	0.230877
TaCRK4_1A:TaCRK9_1B	TraesCS1A02G422800.1_TraesCS1B02G454600.1	0.112657	0.336359	0.334932
TaCRK5_1B:TaCRK12_1D	TraesCS1B02G283400.1_TraesCS1D02G273800.2	0.0837067	0.143212	0.584496
TaCRK5_1B:TaCRK10_1D	TraesCS1B02G283400.1_TraesCS1D02G273600.5	0.0804259	0.196049	0.410233
TaCRK7_1B:TaCRK9_1B	TraesCS1B02G454100.1_TraesCS1B02G454600.1	0.0599599	0.088941	0.674153
TaCRK7_1B:TaCRK13_1D	TraesCS1B02G454100.1_TraesCS1D02G430800.1	0.0577443	0.235491	0.245208
TaCRK8_1B:TaCRK15_1D	TraesCS1B02G454400.1_TraesCS1D02G431400.2	0.0979868	0.17745	0.552193
TaCRK8_1B:TaCRK14_1D	TraesCS1B02G454400.1_TraesCS1D02G431000.1	0.109622	0.226877	0.483179
TaCRK9_1B:TaCRK13_1D	TraesCS1B02G454600.1_TraesCS1D02G430800.1	0.126216	0.307332	0.410683
TaCRK10_1D:TaCRK12_1D	TraesCS1D02G273600.5_TraesCS1D02G273800.2	0.104218	0.160662	0.648677
TaCRK14_1D:TaCRK15_1D	TraesCS1D02G431000.1_TraesCS1D02G431400.2	0.027189	0.0881071	0.308591
TaCRK16_2A:TaCRK28_2B	TraesCS2A02G215800.1_TraesCS2B02G240800.1	0.0174366	0.0862829	0.202086
TaCRK17_2A:TaCRK44_2D	TraesCS2A02G215900.1_TraesCS2D02G221500.4	0.0138291	0.0772322	0.179058
TaCRK17_2A:TaCRK29_2B	TraesCS2A02G215900.1_TraesCS2B02G240900.1	0.0137259	0.106892	0.128409
TaCRK17_2A:TaCRK89_6D	TraesCS2A02G215900.1_TraesCS6D02G013600.1	0.0975877	0.395461	0.246769
TaCRK18_2A:TaCRK45_2D	TraesCS2A02G216300.1_TraesCS2D02G221900.1	0.0249027	0.0909384	0.273842
TaCRK18_2A:TaCRK30_2B	TraesCS2A02G216300.1_TraesCS2B02G241400.1	0.036268	0.10148	0.35739
TaCRK19_2A:TaCRK46_2D	TraesCS2A02G216400.1_TraesCS2D02G222000.1	0.00950293	0.0543042	0.174994
TaCRK19_2A:TaCRK31_2B	TraesCS2A02G216400.1_TraesCS2B02G241500.1	0.0191529	0.109284	0.175258
TaCRK20_2A:TaCRK48_2D	TraesCS2A02G216500.1_TraesCS2D02G222300.1	0.0165241	0.0995115	0.166053
TaCRK20_2A:TaCRK34_2B	TraesCS2A02G216500.1_TraesCS2B02G241800.1	0.0213111	0.106866	0.199419
TaCRK22_2A:TaCRK36_2B	TraesCS2A02G216700.1_TraesCS2B02G242100.2	0.055707	0.0990721	0.562287
TaCRK22_2A:TaCRK49_2D	TraesCS2A02G216700.1_TraesCS2D02G222700.1	0.0802641	0.166175	0.483011
TaCRK23_2A:TaCRK37_2B	TraesCS2A02G216900.1_TraesCS2B02G242300.1	0.0269389	0.117803	0.228677
TaCRK25_2A:TaCRK51_2D	TraesCS2A02G217200.1_TraesCS2D02G223000.1	0.00764541	0.073616	0.103855
TaCRK25_2A:TaCRK38_2B	TraesCS2A02G217200.1_TraesCS2B02G242500.1	0.0153614	0.0797346	0.192656
TaCRK25_2A:TaCRK53_2D	TraesCS2A02G217200.1_TraesCS2D02G572600.1	0.0450111	0.213663	0.210664
TaCRK25_2A:TaCRK27_2A	TraesCS2A02G217200.1_TraesCS2A02G562800.1	0.0460052	0.22052	0.208621
TaCRK25_2A:TaCRK39_2B	TraesCS2A02G217200.1_TraesCS2B02G623700.1	0.0507725	0.234877	0.216166
TaCRK25_2A:TaCRK40_2B	TraesCS2A02G217200.1_TraesCS2B02G623900.1	0.0546226	0.228202	0.239361
TaCRK27_2A:TaCRK53_2D	TraesCS2A02G562800.1_TraesCS2D02G572600.1	0.011447	0.0873016	0.13112
TaCRK27_2A:TaCRK39_2B	TraesCS2A02G562800.1_TraesCS2B02G623700.1	0.0249796	0.11021	0.226654
TaCRK27_2A:TaCRK40_2B	TraesCS2A02G562800.1_TraesCS2B02G623900.1	0.0260184	0.100904	0.257854
TaCRK27_2A:TaCRK51_2D	TraesCS2A02G562800.1_TraesCS2D02G223000.1	0.0413068	0.1996	0.206947
TaCRK27_2A:TaCRK38_2B	TraesCS2A02G562800.1_TraesCS2B02G242500.1	0.0487259	0.206999	0.235392
TaCRK29_2B:TaCRK44_2D	TraesCS2B02G240900.1_TraesCS2D02G221500.4	0.0118664	0.0972858	0.121975
TaCRK29_2B:TaCRK89_6D	TraesCS2B02G240900.1_TraesCS6D02G013600.1	0.0944218	0.376673	0.250673
TaCRK30_2B:TaCRK45_2D	TraesCS2B02G241400.1_TraesCS2D02G221900.1	0.0338734	0.0953664	0.355193
TaCRK31_2B:TaCRK46_2D	TraesCS2B02G241500.1_TraesCS2D02G222000.1	0.0191061	0.100411	0.190279
TaCRK32_2B:TaCRK47_2D	TraesCS2B02G241600.1_TraesCS2D02G222100.1	0.0206018	0.120279	0.171283
TaCRK34_2B:TaCRK48_2D	TraesCS2B02G241800.1_TraesCS2D02G222300.1	0.01862	0.0914405	0.20363
TaCRK36_2B:TaCRK49_2D	TraesCS2B02G242100.2_TraesCS2D02G222700.1	0.079734	0.156312	0.510095
TaCRK38_2B:TaCRK51_2D	TraesCS2B02G242500.1_TraesCS2D02G223000.1	0.0108317	0.0647083	0.167392
TaCRK38_2B:TaCRK53_2D	TraesCS2B02G242500.1_TraesCS2D02G572600.1	0.0497673	0.205308	0.242403
TaCRK38_2B:TaCRK39_2B	TraesCS2B02G242500.1_TraesCS2B02G623700.1	0.0521664	0.223525	0.233381
TaCRK38_2B:TaCRK40_2B	TraesCS2B02G242500.1_TraesCS2B02G623900.1	0.0570751	0.215241	0.265168
TaCRK39_2B:TaCRK53_2D	TraesCS2B02G623700.1_TraesCS2D02G572600.1	0.0207869	0.106919	0.194417
TaCRK39_2B:TaCRK40_2B	TraesCS2B02G623700.1_TraesCS2B02G623900.1	0.0194435	0.0601847	0.323064
TaCRK39_2B:TaCRK51_2D	TraesCS2B02G623700.1_TraesCS2D02G223000.1	0.0473885	0.210851	0.224748
TaCRK40_2B:TaCRK53_2D	TraesCS2B02G623900.1_TraesCS2D02G572600.1	0.0229573	0.106663	0.215231
TaCRK40_2B:TaCRK51_2D	TraesCS2B02G623900.1_TraesCS2D02G223000.1	0.0505795	0.209588	0.241329
TaCRK44_2D:TaCRK89_6D	TraesCS2D02G221500.4_TraesCS6D02G013600.1	0.0932196	0.376813	0.24739
TaCRK51_2D:TaCRK53_2D	TraesCS2D02G223000.1_TraesCS2D02G572600.1	0.0423243	0.190396	0.222297
TaCRK55_3A:TaCRK63_3B	TraesCS3A02G021600.1_TraesCS3B02G024100.1	0.0219136	0.120646	0.181636
TaCRK58_3A:TaCRK66_3B	TraesCS3A02G493500.1_TraesCS3B02G555500.2	0.0303958	0.0893208	0.340299
TaCRK58_3A:TaCRK74_3D	TraesCS3A02G493500.1_TraesCS3D02G501100.3	0.042709	0.0989643	0.431559
TaCRK58_3A:TaCRK68_3B	TraesCS3A02G493500.1_TraesCS3B02G555700.2	0.0631547	0.261304	0.24169
TaCRK58_3A:TaCRK60_3A	TraesCS3A02G493500.1_TraesCS3A02G493700.3	0.067577	0.240915	0.280501
TaCRK58_3A:TaCRK69_3B	TraesCS3A02G493500.1_TraesCS3B02G555800.1	0.0840449	0.186955	0.449546
TaCRK58_3A:TaCRK61_3A	TraesCS3A02G493500.1_TraesCS3A02G493800.1	0.0964572	0.216684	0.445152
TaCRK58_3A:TaCRK76_3D	TraesCS3A02G493500.1_TraesCS3D02G501400.1	0.0930766	0.21351	0.435935
TaCRK59_3A:TaCRK75_3D	TraesCS3A02G493600.1_TraesCS3D02G501200.1	0.0119851	0.0750626	0.159668
TaCRK59_3A:TaCRK67_3B	TraesCS3A02G493600.1_TraesCS3B02G555600.1	0.0698523	0.17185	0.406473
TaCRK59_3A:TaCRK71_3D	TraesCS3A02G493600.1_TraesCS3D02G500800.1	0.0853889	0.257802	0.331219
TaCRK59_3A:TaCRK66_3B	TraesCS3A02G493600.1_TraesCS3B02G555500.2	0.135246	0.419712	0.322236
TaCRK60_3A:TaCRK68_3B	TraesCS3A02G493700.3_TraesCS3B02G555700.2	0.0257309	0.076091	0.338159
TaCRK60_3A:TaCRK61_3A	TraesCS3A02G493700.3_TraesCS3A02G493800.1	0.069418	0.15464	0.448899
TaCRK60_3A:TaCRK76_3D	TraesCS3A02G493700.3_TraesCS3D02G501400.1	0.0734949	0.169504	0.433587
TaCRK60_3A:TaCRK66_3B	TraesCS3A02G493700.3_TraesCS3B02G555500.2	0.070599	0.227957	0.309703
TaCRK60_3A:TaCRK74_3D	TraesCS3A02G493700.3_TraesCS3D02G501100.3	0.0755008	0.220196	0.342879
TaCRK60_3A:TaCRK69_3B	TraesCS3A02G493700.3_TraesCS3B02G555800.1	0.0807757	0.208996	0.386495
TaCRK61_3A:TaCRK76_3D	TraesCS3A02G493800.1_TraesCS3D02G501400.1	0.035731	0.0690586	0.517401
TaCRK61_3A:TaCRK69_3B	TraesCS3A02G493800.1_TraesCS3B02G555800.1	0.0634844	0.118964	0.533645
TaCRK61_3A:TaCRK68_3B	TraesCS3A02G493800.1_TraesCS3B02G555700.2	0.0738353	0.173984	0.424381
TaCRK61_3A:TaCRK66_3B	TraesCS3A02G493800.1_TraesCS3B02G555500.2	0.0947627	0.21029	0.45063
TaCRK61_3A:TaCRK74_3D	TraesCS3A02G493800.1_TraesCS3D02G501100.3	0.0955499	0.229976	0.415478
TaCRK66_3B:TaCRK74_3D	TraesCS3B02G555500.2_TraesCS3D02G501100.3	0.0449454	0.111193	0.404209
TaCRK66_3B:TaCRK68_3B	TraesCS3B02G555500.2_TraesCS3B02G555700.2	0.0627655	0.248468	0.25261
TaCRK66_3B:TaCRK69_3B	TraesCS3B02G555500.2_TraesCS3B02G555800.1	0.0880575	0.172149	0.511519
TaCRK66_3B:TaCRK76_3D	TraesCS3B02G555500.2_TraesCS3D02G501400.1	0.0883325	0.202949	0.435246
TaCRK66_3B:TaCRK75_3D	TraesCS3B02G555500.2_TraesCS3D02G501200.1	0.137962	0.428066	0.322291
TaCRK67_3B:TaCRK75_3D	TraesCS3B02G555600.1_TraesCS3D02G501200.1	0.0719317	0.200712	0.358384
TaCRK67_3B:TaCRK71_3D	TraesCS3B02G555600.1_TraesCS3D02G500800.1	0.0973478	0.263054	0.370067
TaCRK68_3B:TaCRK74_3D	TraesCS3B02G555700.2_TraesCS3D02G501100.3	0.068496	0.247432	0.276827
TaCRK68_3B:TaCRK76_3D	TraesCS3B02G555700.2_TraesCS3D02G501400.1	0.0743032	0.182425	0.407308
TaCRK68_3B:TaCRK69_3B	TraesCS3B02G555700.2_TraesCS3B02G555800.1	0.081709	0.235169	0.347447
TaCRK69_3B:TaCRK76_3D	TraesCS3B02G555800.1_TraesCS3D02G501400.1	0.0519222	0.117782	0.440834
TaCRK69_3B:TaCRK74_3D	TraesCS3B02G555800.1_TraesCS3D02G501100.3	0.0917499	0.221422	0.414367
TaCRK71_3D:TaCRK75_3D	TraesCS3D02G500800.1_TraesCS3D02G501200.1	0.0857688	0.273941	0.313092
TaCRK74_3D:TaCRK76_3D	TraesCS3D02G501100.3_TraesCS3D02G501400.1	0.0955047	0.209	0.45696
TaCRK77_5A:TaCRK84_5D	TraesCS5A02G051700.1_TraesCS5D02G062800.1	0.0173632	0.0957864	0.18127
TaCRK77_5A:TaCRK82_5B	TraesCS5A02G051700.1_TraesCS5B02G057700.1	0.0217533	0.136465	0.159406
TaCRK77_5A:TaCRK81_5B	TraesCS5A02G051700.1_TraesCS5B02G056000.1	0.0365843	0.157078	0.232905
TaCRK78_5A:TaCRK83_5B	TraesCS5A02G052400.1_TraesCS5B02G064400.1	0.0254055	0.0973339	0.261014
TaCRK78_5A:TaCRK85_5D	TraesCS5A02G052400.1_TraesCS5D02G063800.1	0.0185899	0.102532	0.181309
TaCRK81_5B:TaCRK84_5D	TraesCS5B02G056000.1_TraesCS5D02G062800.1	0.0398501	0.140636	0.283356
TaCRK81_5B:TaCRK82_5B	TraesCS5B02G056000.1_TraesCS5B02G057700.1	0.0349848	0.150503	0.232453
TaCRK82_5B:TaCRK84_5D	TraesCS5B02G057700.1_TraesCS5D02G062800.1	0.0257944	0.11029	0.233878
TaCRK83_5B:TaCRK85_5D	TraesCS5B02G064400.1_TraesCS5D02G063800.1	0.0238908	0.101051	0.236424
TaCRK90_7A:TaCRK92_7D	TraesCS7A02G105100.1_TraesCS7D02G099300.1	0.0328506	0.0799465	0.410907
TaCRK91_7B:TaCRK93_7D	TraesCS7B02G233100.1_TraesCS7D02G328900.1	0.0228194	0.12704	0.179624

## Sheet: Supplementary Table S3
Supplementary Table 3. Corresponding ID of the syntenic map with Arabidopsis, Wheat, Sitalica, Brachypodium_distachyon and Rice.
Arabidopsis	Wheat	Sitalica
	TaCRK17_2A (TraesCS2A02G215900.1)	KQL26118
	TaCRK18_2A (TraesCS2A02G216300.1)	KQL26112
	TaCRK20_2A (TraesCS2A02G216500.1)	KQL26110
	TaCRK24_2A (TraesCS2A02G217000.1)	KQL26101
	TaCRK25_2A (TraesCS2A02G217200.1)	KQL26098
	TaCRK29_2B (TraesCS2B02G240900.1)	KQL26118
	TaCRK32_2B (TraesCS2B02G241600.1)	KQK15887
AT4G23180.1	TaCRK36_2B (TraesCS2B02G242100.2)
AT4G23270.3	TaCRK38_2B (TraesCS2B02G242500.1)	KQL26098
AT4G23230.1	TaCRK44_2D (TraesCS2D02G221500.4)
	TaCRK46_2D (TraesCS2D02G222000.1)	KQL26112
	TaCRK78_5A (TraesCS5A02G052400.1)	KQL17143
	TaCRK82_5B (TraesCS5B02G057700.1)	KQL17143
	TaCRK85_5D (TraesCS5D02G063800.1)	KQL17143
Brachypodium_distachyon	Wheat	Rice
PNT74973	TaCRK17_2A (TraesCS2A02G215900.1)	Os07g35580.1
KQK15885	TaCRK18_2A (TraesCS2A02G216300.1)	Os07g35330.1
KQK15896	TaCRK20_2A (TraesCS2A02G216500.1)	Os07g35260.1
KQK15904	TaCRK24_2A (TraesCS2A02G217000.1)
KQK15905	TaCRK25_2A (TraesCS2A02G217200.1)	Os07g35140.1
KQK15887	TaCRK32_2B (TraesCS2B02G241600.1)	Os07g35280.1
KQJ84144	TaCRK32_2B (TraesCS2B02G416100.1)	Os04g48530.1
KQK15896	TaCRK36_2B (TraesCS2B02G242100.2)	Os07g35260.1
KQK15905	TaCRK38_2B (TraesCS2B02G242500.1)	Os07g35140.1
PNT74973	TaCRK44_2D (TraesCS2D02G221500.4)	Os07g35640.1
KQJ85883	TaCRK77_5A (TraesCS5A02G051700.1)	Os12g41490.1
KQJ85895	TaCRK78_5A (TraesCS5A02G052400.1)
KQJ85891	TaCRK85_5D (TraesCS5D02G063800.1)	Os12g41410.1
KQK18098	TaCRK91_7B (TraesCS7B02G233100.1)
KQK18098	TaCRK93_7D (TraesCS7D02G328900.1)

## Sheet: Supplementary Table S4
Supplementary Table S4. the data of TaCRK cis-element
Gene	Start	End	Cis-element
TraesCS1B02G283400.1	1204	1210	TGA-element
TraesCS2A02G216400.1	1291	1297	TGA-element
TraesCS2A02G216400.1	1332	1338	TGA-element
TraesCS2A02G216700.1	1662	1668	TGA-element
TraesCS2A02G216900.1	870	876	TGA-element
TraesCS2A02G217200.1	1113	1119	TGA-element
TraesCS2A02G217200.1	1709	1715	TGA-element
TraesCS2A02G562800.1	490	496	TGA-element
TraesCS2B02G240800.1	1128	1134	TGA-element
TraesCS2B02G241400.1	1364	1370	TGA-element
TraesCS2B02G242100.2	1695	1701	TGA-element
TraesCS2B02G242500.1	1691	1697	TGA-element
TraesCS2B02G623700.1	897	903	TGA-element
TraesCS2B02G628300.1	724	730	TGA-element
TraesCS2D02G222100.1	402	408	TGA-element
TraesCS2D02G223000.1	1707	1713	TGA-element
TraesCS2D02G572600.1	369	375	TGA-element
TraesCS3A02G493600.1	294	300	TGA-element
TraesCS3A02G493800.1	1565	1571	TGA-element
TraesCS3A02G493900.1	873	879	TGA-element
TraesCS3B02G555300.1	1045	1051	TGA-element
TraesCS3B02G555300.1	1349	1355	TGA-element
TraesCS3D02G501100.3	1781	1787	TGA-element
TraesCS3D02G501400.1	1605	1611	TGA-element
TraesCS5A02G052400.1	637	643	TGA-element
TraesCS5A02G052400.1	980	986	TGA-element
TraesCS5D02G062800.1	1216	1222	TGA-element
TraesCS5D02G063800.1	1427	1433	TGA-element
TraesCS6B02G417200.1	911	917	TGA-element
TraesCS6D02G013400.2	1612	1618	TGA-element
TraesCS6D02G013600.1	84	90	TGA-element
TraesCS2A02G216500.1	438	445	TATC-box
TraesCS2A02G562800.1	800	807	TATC-box
TraesCS2B02G241900.1	1448	1455	TATC-box
TraesCS2D02G572600.1	461	468	TATC-box
TraesCS3D02G500800.1	1420	1427	TATC-box
TraesCS3D02G501200.1	1678	1685	TATC-box
TraesCS5A02G052400.1	595	602	TATC-box
TraesCS5A02G277200.1	1001	1008	TATC-box
TraesCS5B02G057700.1	656	663	TATC-box
TraesCS1A02G422800.1	537	543	LTR
TraesCS1B02G454000.2	1113	1119	LTR
TraesCS1B02G454000.2	1155	1161	LTR
TraesCS1D02G273800.2	946	952	LTR
TraesCS1D02G431400.2	1071	1077	LTR
TraesCS2A02G216600.1	1724	1730	LTR
TraesCS2A02G216700.1	1666	1672	LTR
TraesCS2A02G217000.1	133	139	LTR
TraesCS2A02G217000.1	1454	1460	LTR
TraesCS2A02G217200.1	1405	1411	LTR
TraesCS2B02G240800.1	856	862	LTR
TraesCS2B02G240900.1	462	468	LTR
TraesCS2B02G240900.1	481	487	LTR
TraesCS2B02G241700.1	1819	1825	LTR
TraesCS2B02G241900.1	1291	1297	LTR
TraesCS2B02G242100.2	1699	1705	LTR
TraesCS2B02G242300.1	296	302	LTR
TraesCS2B02G242300.1	661	667	LTR
TraesCS2B02G242500.1	1388	1394	LTR
TraesCS2B02G628300.1	1666	1672	LTR
TraesCS2D02G222000.1	199	205	LTR
TraesCS2D02G222900.1	99	105	LTR
TraesCS2D02G223000.1	1405	1411	LTR
TraesCS3A02G493100.1	1703	1709	LTR
TraesCS3A02G493300.1	1757	1763	LTR
TraesCS3A02G493600.1	1354	1360	LTR
TraesCS3A02G493800.1	563	569	LTR
TraesCS3B02G024300.1	1138	1144	LTR
TraesCS3B02G555300.1	1341	1347	LTR
TraesCS3B02G555500.2	1524	1530	LTR
TraesCS3B02G555700.2	142	148	LTR
TraesCS3B02G555700.2	262	268	LTR
TraesCS3B02G555700.2	589	595	LTR
TraesCS3D02G500800.1	1704	1710	LTR
TraesCS3D02G500900.1	1682	1688	LTR
TraesCS3D02G501000.1	1315	1321	LTR
TraesCS3D02G501200.1	1364	1370	LTR
TraesCS3D02G501400.1	26	32	LTR
TraesCS5A02G052400.1	1320	1326	LTR
TraesCS5A02G052400.1	1592	1598	LTR
TraesCS5B02G057700.1	979	985	LTR
TraesCS5D02G063800.1	334	340	LTR
TraesCS5D02G063800.1	1637	1643	LTR
TraesCS6A02G294700.1	854	860	LTR
TraesCS1A02G422700.2	1042	1051	TCA
TraesCS2A02G216400.1	1104	1113	TCA
TraesCS2A02G216400.1	1749	1758	TCA
TraesCS2A02G216700.1	1379	1388	TCA
TraesCS2A02G217000.1	1535	1544	TCA
TraesCS2B02G241400.1	85	94	TCA
TraesCS2B02G241500.1	1328	1337	TCA
TraesCS2B02G242100.2	1587	1596	TCA
TraesCS2D02G222000.1	1022	1031	TCA
TraesCS2D02G222000.1	1860	1869	TCA
TraesCS2D02G222900.1	188	197	TCA
TraesCS2D02G223100.3	1411	1420	TCA
TraesCS3A02G493500.1	1923	1932	TCA
TraesCS3D02G108500.1	855	864	TCA
TraesCS5A02G338500.1	1223	1232	TCA
TraesCS5B02G064400.1	1028	1037	TCA
TraesCS6A02G294700.1	1861	1870	TCA
TraesCS1A02G273600.1	61	66	ABRE
TraesCS1A02G422600.2	1531	1537	ABRE
TraesCS1A02G422700.2	1590	1599	ABRE
TraesCS1A02G422700.2	1596	1601	ABRE
TraesCS1A02G422800.1	1056	1061	ABRE
TraesCS1A02G422800.1	1203	1208	ABRE
TraesCS1B02G283400.1	1219	1224	ABRE
TraesCS1B02G283400.1	1991	2000	ABRE
TraesCS1B02G454000.2	402	407	ABRE
TraesCS1B02G454000.2	944	953	ABRE
TraesCS1B02G454100.1	772	779	ABRE
TraesCS1B02G454400.1	300	305	ABRE
TraesCS1B02G454600.1	874	879	ABRE
TraesCS1B02G454600.1	945	952	ABRE
TraesCS1D02G273600.5	1800	1805	ABRE
TraesCS1D02G273700.1	1228	1234	ABRE
TraesCS1D02G273700.1	1655	1660	ABRE
TraesCS1D02G273800.2	266	275	ABRE
TraesCS1D02G273800.2	658	663	ABRE
TraesCS1D02G273800.2	1914	1923	ABRE
TraesCS1D02G430800.1	1658	1663	ABRE
TraesCS1D02G431400.2	689	694	ABRE
TraesCS2A02G215800.1	238	243	ABRE
TraesCS2A02G215800.1	551	556	ABRE
TraesCS2A02G215900.1	1109	1114	ABRE
TraesCS2A02G215900.1	1812	1821	ABRE
TraesCS2A02G216300.1	659	664	ABRE
TraesCS2A02G216300.1	1305	1310	ABRE
TraesCS2A02G216300.1	1375	1381	ABRE
TraesCS2A02G216400.1	328	333	ABRE
TraesCS2A02G216500.1	1929	1934	ABRE
TraesCS2A02G216600.1	1148	1153	ABRE
TraesCS2A02G216600.1	1437	1444	ABRE
TraesCS2A02G216600.1	1899	1908	ABRE
TraesCS2A02G216600.1	1905	1910	ABRE
TraesCS2A02G216700.1	841	846	ABRE
TraesCS2A02G216700.1	909	918	ABRE
TraesCS2A02G216700.1	1633	1638	ABRE
TraesCS2A02G216700.1	1642	1648	ABRE
TraesCS2A02G216700.1	1917	1926	ABRE
TraesCS2A02G216900.1	223	230	ABRE
TraesCS2A02G216900.1	526	531	ABRE
TraesCS2A02G216900.1	1089	1094	ABRE
TraesCS2A02G217200.1	1723	1729	ABRE
TraesCS2A02G217300.1	1587	1592	ABRE
TraesCS2A02G562800.1	1428	1433	ABRE
TraesCS2A02G562800.1	1514	1520	ABRE
TraesCS2B02G240800.1	65	70	ABRE
TraesCS2B02G240800.1	1359	1369	ABRE
TraesCS2B02G240900.1	1719	1728	ABRE
TraesCS2B02G241400.1	1744	1753	ABRE
TraesCS2B02G241500.1	248	253	ABRE
TraesCS2B02G241500.1	652	661	ABRE
TraesCS2B02G241500.1	1126	1131	ABRE
TraesCS2B02G241500.1	1662	1668	ABRE
TraesCS2B02G241600.1	130	139	ABRE
TraesCS2B02G241600.1	1433	1442	ABRE
TraesCS2B02G241600.1	1439	1444	ABRE
TraesCS2B02G241700.1	1129	1134	ABRE
TraesCS2B02G241800.1	1861	1866	ABRE
TraesCS2B02G241800.1	1885	1890	ABRE
TraesCS2B02G241900.1	214	223	ABRE
TraesCS2B02G241900.1	1902	1911	ABRE
TraesCS2B02G241900.1	1908	1913	ABRE
TraesCS2B02G242100.2	304	309	ABRE
TraesCS2B02G242100.2	1643	1648	ABRE
TraesCS2B02G242100.2	1652	1658	ABRE
TraesCS2B02G242300.1	506	511	ABRE
TraesCS2B02G242500.1	1705	1711	ABRE
TraesCS2B02G623700.1	569	578	ABRE
TraesCS2B02G623700.1	1344	1350	ABRE
TraesCS2B02G623900.1	1368	1373	ABRE
TraesCS2B02G623900.1	1453	1459	ABRE
TraesCS2B02G628100.1	1622	1629	ABRE
TraesCS2D02G221400.4	230	235	ABRE
TraesCS2D02G221400.4	495	500	ABRE
TraesCS2D02G221500.4	1032	1037	ABRE
TraesCS2D02G221500.4	1497	1502	ABRE
TraesCS2D02G221900.1	905	910	ABRE
TraesCS2D02G221900.1	1728	1733	ABRE
TraesCS2D02G222100.1	1378	1383	ABRE
TraesCS2D02G222100.1	1930	1939	ABRE
TraesCS2D02G222100.1	1949	1956	ABRE
TraesCS2D02G222300.1	378	387	ABRE
TraesCS2D02G222300.1	1277	1282	ABRE
TraesCS2D02G222300.1	1895	1900	ABRE
TraesCS2D02G222700.1	231	236	ABRE
TraesCS2D02G222700.1	1653	1659	ABRE
TraesCS2D02G222900.1	1540	1545	ABRE
TraesCS2D02G223000.1	403	408	ABRE
TraesCS2D02G223000.1	1161	1166	ABRE
TraesCS2D02G223000.1	1721	1727	ABRE
TraesCS2D02G572600.1	1085	1090	ABRE
TraesCS2D02G572600.1	1528	1534	ABRE
TraesCS3A02G493300.1	1622	1627	ABRE
TraesCS3A02G493500.1	177	184	ABRE
TraesCS3A02G493500.1	244	249	ABRE
TraesCS3A02G493600.1	1100	1105	ABRE
TraesCS3A02G493800.1	357	362	ABRE
TraesCS3A02G493800.1	353	363	ABRE
TraesCS3A02G493900.1	1567	1572	ABRE
TraesCS3B02G024300.1	384	389	ABRE
TraesCS3B02G024300.1	1051	1056	ABRE
TraesCS3B02G024300.1	1148	1155	ABRE
TraesCS3B02G555300.1	11	20	ABRE
TraesCS3B02G555300.1	75	80	ABRE
TraesCS3B02G555500.2	732	737	ABRE
TraesCS3B02G555500.2	1341	1346	ABRE
TraesCS3B02G555500.2	1743	1748	ABRE
TraesCS3B02G555600.1	1322	1327	ABRE
TraesCS3B02G555600.1	1402	1407	ABRE
TraesCS3B02G555700.2	383	388	ABRE
TraesCS3D02G108500.1	331	336	ABRE
TraesCS3D02G108500.1	932	937	ABRE
TraesCS3D02G108500.1	1057	1062	ABRE
TraesCS3D02G108500.1	1638	1644	ABRE
TraesCS3D02G108500.1	1788	1793	ABRE
TraesCS3D02G500800.1	281	286	ABRE
TraesCS3D02G500800.1	653	658	ABRE
TraesCS3D02G500800.1	1915	1920	ABRE
TraesCS3D02G500900.1	1199	1204	ABRE
TraesCS3D02G501000.1	1807	1814	ABRE
TraesCS3D02G501100.3	385	390	ABRE
TraesCS3D02G501200.1	1097	1102	ABRE
TraesCS5A02G051700.1	790	799	ABRE
TraesCS5A02G338500.1	1065	1071	ABRE
TraesCS5B02G056000.1	635	644	ABRE
TraesCS5B02G056000.1	648	653	ABRE
TraesCS5D02G063800.1	314	323	ABRE
TraesCS5D02G063800.1	766	771	ABRE
TraesCS5D02G063800.1	1345	1350	ABRE
TraesCS6B02G417200.1	1465	1471	ABRE
TraesCS6D02G013400.2	1016	1021	ABRE
TraesCS7A02G105100.1	1557	1563	ABRE
TraesCS7A02G105100.1	1601	1606	ABRE
TraesCS7A02G105100.1	1670	1676	ABRE
TraesCS7B02G233100.1	1191	1196	ABRE
TraesCS7D02G099300.1	1547	1553	ABRE
TraesCS7D02G099300.1	1591	1596	ABRE
TraesCS7D02G099300.1	1661	1667	ABRE
TraesCS7D02G328900.1	1190	1195	ABRE
TraesCSU02G011500.1	458	463	ABRE
TraesCSU02G011500.1	1465	1471	ABRE
TraesCSU02G066200.1	1860	1865	ABRE
TraesCS1A02G422600.2	1548	1554	ARE
TraesCS1A02G422700.2	1610	1616	ARE
TraesCS1A02G422800.1	1067	1073	ARE
TraesCS1B02G283400.1	1985	1991	ARE
TraesCS1B02G454000.2	1495	1501	ARE
TraesCS1D02G273700.1	1791	1797	ARE
TraesCS1D02G273800.2	1908	1914	ARE
TraesCS1D02G430800.1	859	865	ARE
TraesCS1D02G431000.1	1559	1565	ARE
TraesCS2A02G216300.1	994	1000	ARE
TraesCS2A02G217300.1	397	403	ARE
TraesCS2A02G562800.1	160	166	ARE
TraesCS2A02G562800.1	796	802	ARE
TraesCS2A02G562800.1	1029	1035	ARE
TraesCS2B02G240900.1	1184	1190	ARE
TraesCS2B02G241400.1	912	918	ARE
TraesCS2B02G241600.1	1643	1649	ARE
TraesCS2B02G623700.1	58	64	ARE
TraesCS2B02G623900.1	970	976	ARE
TraesCS2B02G623900.1	1068	1074	ARE
TraesCS2D02G221900.1	1169	1175	ARE
TraesCS2D02G221900.1	1733	1739	ARE
TraesCS2D02G221900.1	1796	1802	ARE
TraesCS2D02G222900.1	379	385	ARE
TraesCS2D02G223000.1	332	338	ARE
TraesCS2D02G572600.1	25	31	ARE
TraesCS2D02G572600.1	121	127	ARE
TraesCS2D02G572600.1	690	696	ARE
TraesCS3A02G493300.1	1008	1014	ARE
TraesCS3A02G493600.1	1183	1189	ARE
TraesCS3A02G493700.3	1038	1044	ARE
TraesCS3B02G024100.1	1657	1663	ARE
TraesCS3B02G024300.1	476	482	ARE
TraesCS3B02G555500.2	1901	1907	ARE
TraesCS3D02G108500.1	1189	1195	ARE
TraesCS3D02G501100.3	1118	1124	ARE
TraesCS3D02G501200.1	1181	1187	ARE
TraesCS5A02G051700.1	107	113	ARE
TraesCS5A02G051700.1	1218	1224	ARE
TraesCS5A02G051700.1	1318	1324	ARE
TraesCS5A02G051700.1	1622	1628	ARE
TraesCS5A02G051700.1	1711	1717	ARE
TraesCS5B02G056000.1	1067	1073	ARE
TraesCS5B02G056000.1	1167	1173	ARE
TraesCS5B02G057700.1	843	849	ARE
TraesCS5B02G057700.1	1174	1180	ARE
TraesCS5B02G057700.1	1478	1484	ARE
TraesCS5B02G057700.1	1562	1568	ARE
TraesCS5B02G064400.1	1433	1439	ARE
TraesCS5D02G062800.1	1198	1204	ARE
TraesCS5D02G062800.1	1297	1303	ARE
TraesCS5D02G062800.1	1594	1600	ARE
TraesCS6B02G417200.1	271	277	ARE
TraesCS6B02G417200.1	1009	1015	ARE
TraesCS6D02G013400.2	423	429	ARE
TraesCS6D02G013400.2	1159	1165	ARE
TraesCS7A02G105100.1	287	293	ARE
TraesCS7A02G105100.1	870	876	ARE
TraesCS7B02G233100.1	113	119	ARE
TraesCS7D02G328900.1	119	125	ARE
TraesCS7D02G328900.1	1285	1291	ARE
TraesCS1A02G273600.1	454	459	CGTCA-motif
TraesCS1A02G422600.2	864	869	CGTCA-motif
TraesCS1A02G422600.2	1506	1511	CGTCA-motif
TraesCS1A02G422600.2	1661	1666	CGTCA-motif
TraesCS1A02G422600.2	1729	1734	CGTCA-motif
TraesCS1A02G422700.2	1771	1776	CGTCA-motif
TraesCS1A02G422800.1	81	86	CGTCA-motif
TraesCS1A02G422800.1	338	343	CGTCA-motif
TraesCS1B02G283400.1	971	976	CGTCA-motif
TraesCS1B02G283400.1	1068	1073	CGTCA-motif
TraesCS1B02G283400.1	1210	1215	CGTCA-motif
TraesCS1B02G454000.2	223	228	CGTCA-motif
TraesCS1B02G454000.2	240	245	CGTCA-motif
TraesCS1B02G454000.2	518	523	CGTCA-motif
TraesCS1B02G454000.2	734	739	CGTCA-motif
TraesCS1B02G454100.1	291	296	CGTCA-motif
TraesCS1B02G454100.1	947	952	CGTCA-motif
TraesCS1B02G454400.1	993	998	CGTCA-motif
TraesCS1B02G454600.1	1153	1158	CGTCA-motif
TraesCS1D02G273600.5	1754	1759	CGTCA-motif
TraesCS1D02G273800.2	326	331	CGTCA-motif
TraesCS1D02G273800.2	779	784	CGTCA-motif
TraesCS1D02G273800.2	1710	1715	CGTCA-motif
TraesCS1D02G431000.1	191	196	CGTCA-motif
TraesCS1D02G431000.1	1285	1290	CGTCA-motif
TraesCS1D02G431000.1	1672	1677	CGTCA-motif
TraesCS1D02G431000.1	1739	1744	CGTCA-motif
TraesCS1D02G431400.2	1671	1676	CGTCA-motif
TraesCS2A02G215800.1	829	834	CGTCA-motif
TraesCS2A02G215800.1	880	885	CGTCA-motif
TraesCS2A02G215800.1	925	930	CGTCA-motif
TraesCS2A02G215800.1	1466	1471	CGTCA-motif
TraesCS2A02G215900.1	231	236	CGTCA-motif
TraesCS2A02G215900.1	913	918	CGTCA-motif
TraesCS2A02G215900.1	985	990	CGTCA-motif
TraesCS2A02G215900.1	1752	1757	CGTCA-motif
TraesCS2A02G216400.1	1615	1620	CGTCA-motif
TraesCS2A02G216500.1	870	875	CGTCA-motif
TraesCS2A02G216500.1	1782	1787	CGTCA-motif
TraesCS2A02G216600.1	420	425	CGTCA-motif
TraesCS2A02G216600.1	469	474	CGTCA-motif
TraesCS2A02G216600.1	494	499	CGTCA-motif
TraesCS2A02G216700.1	336	341	CGTCA-motif
TraesCS2A02G216700.1	631	636	CGTCA-motif
TraesCS2A02G216700.1	1051	1056	CGTCA-motif
TraesCS2A02G216900.1	334	339	CGTCA-motif
TraesCS2A02G216900.1	616	621	CGTCA-motif
TraesCS2A02G217000.1	447	452	CGTCA-motif
TraesCS2A02G217000.1	739	744	CGTCA-motif
TraesCS2A02G217000.1	1258	1263	CGTCA-motif
TraesCS2A02G217200.1	395	400	CGTCA-motif
TraesCS2A02G217200.1	1360	1365	CGTCA-motif
TraesCS2A02G217200.1	1786	1791	CGTCA-motif
TraesCS2A02G217300.1	1510	1515	CGTCA-motif
TraesCS2A02G562800.1	1263	1268	CGTCA-motif
TraesCS2B02G240800.1	2002	2007	CGTCA-motif
TraesCS2B02G240900.1	333	338	CGTCA-motif
TraesCS2B02G240900.1	901	906	CGTCA-motif
TraesCS2B02G240900.1	1210	1215	CGTCA-motif
TraesCS2B02G241400.1	1902	1907	CGTCA-motif
TraesCS2B02G241500.1	90	95	CGTCA-motif
TraesCS2B02G241500.1	1575	1580	CGTCA-motif
TraesCS2B02G241500.1	1647	1652	CGTCA-motif
TraesCS2B02G241600.1	808	813	CGTCA-motif
TraesCS2B02G241600.1	1813	1818	CGTCA-motif
TraesCS2B02G241900.1	1278	1283	CGTCA-motif
TraesCS2B02G241900.1	1382	1387	CGTCA-motif
TraesCS2B02G242100.2	465	470	CGTCA-motif
TraesCS2B02G242500.1	769	774	CGTCA-motif
TraesCS2B02G242500.1	1768	1773	CGTCA-motif
TraesCS2B02G623700.1	500	505	CGTCA-motif
TraesCS2B02G623900.1	23	28	CGTCA-motif
TraesCS2B02G623900.1	167	172	CGTCA-motif
TraesCS2B02G623900.1	682	687	CGTCA-motif
TraesCS2B02G628300.1	1356	1361	CGTCA-motif
TraesCS2B02G628300.1	1416	1421	CGTCA-motif
TraesCS2B02G628300.1	1454	1459	CGTCA-motif
TraesCS2D02G221400.4	131	136	CGTCA-motif
TraesCS2D02G221400.4	184	189	CGTCA-motif
TraesCS2D02G221400.4	776	781	CGTCA-motif
TraesCS2D02G221400.4	827	832	CGTCA-motif
TraesCS2D02G221400.4	872	877	CGTCA-motif
TraesCS2D02G221400.4	1410	1415	CGTCA-motif
TraesCS2D02G221400.4	2001	2006	CGTCA-motif
TraesCS2D02G221500.4	168	173	CGTCA-motif
TraesCS2D02G221500.4	611	616	CGTCA-motif
TraesCS2D02G221500.4	836	841	CGTCA-motif
TraesCS2D02G221500.4	908	913	CGTCA-motif
TraesCS2D02G221500.4	1471	1476	CGTCA-motif
TraesCS2D02G221500.4	1507	1512	CGTCA-motif
TraesCS2D02G221500.4	1601	1606	CGTCA-motif
TraesCS2D02G221500.4	1708	1713	CGTCA-motif
TraesCS2D02G221900.1	426	431	CGTCA-motif
TraesCS2D02G221900.1	1558	1563	CGTCA-motif
TraesCS2D02G221900.1	1576	1581	CGTCA-motif
TraesCS2D02G222000.1	385	390	CGTCA-motif
TraesCS2D02G222000.1	461	466	CGTCA-motif
TraesCS2D02G222000.1	1170	1175	CGTCA-motif
TraesCS2D02G222100.1	144	149	CGTCA-motif
TraesCS2D02G222100.1	1242	1247	CGTCA-motif
TraesCS2D02G222100.1	1257	1262	CGTCA-motif
TraesCS2D02G222100.1	1927	1932	CGTCA-motif
TraesCS2D02G222300.1	312	317	CGTCA-motif
TraesCS2D02G222300.1	1066	1071	CGTCA-motif
TraesCS2D02G222300.1	1315	1320	CGTCA-motif
TraesCS2D02G222700.1	1020	1025	CGTCA-motif
TraesCS2D02G222700.1	1063	1068	CGTCA-motif
TraesCS2D02G222900.1	1721	1726	CGTCA-motif
TraesCS2D02G223000.1	1784	1789	CGTCA-motif
TraesCS2D02G223100.3	313	318	CGTCA-motif
TraesCS2D02G223100.3	649	654	CGTCA-motif
TraesCS2D02G572600.1	402	407	CGTCA-motif
TraesCS2D02G572600.1	557	562	CGTCA-motif
TraesCS2D02G572600.1	1216	1221	CGTCA-motif
TraesCS3A02G493300.1	1152	1157	CGTCA-motif
TraesCS3A02G493500.1	490	495	CGTCA-motif
TraesCS3A02G493500.1	532	537	CGTCA-motif
TraesCS3A02G493500.1	1698	1703	CGTCA-motif
TraesCS3A02G493600.1	238	243	CGTCA-motif
TraesCS3A02G493600.1	399	404	CGTCA-motif
TraesCS3A02G493700.3	102	107	CGTCA-motif
TraesCS3A02G493800.1	2009	2014	CGTCA-motif
TraesCS3B02G024300.1	1746	1751	CGTCA-motif
TraesCS3B02G555300.1	181	186	CGTCA-motif
TraesCS3B02G555300.1	808	813	CGTCA-motif
TraesCS3B02G555300.1	924	929	CGTCA-motif
TraesCS3B02G555300.1	1466	1471	CGTCA-motif
TraesCS3B02G555500.2	630	635	CGTCA-motif
TraesCS3B02G555600.1	133	138	CGTCA-motif
TraesCS3B02G555700.2	1141	1146	CGTCA-motif
TraesCS3B02G555700.2	1689	1694	CGTCA-motif
TraesCS3B02G555800.1	22	27	CGTCA-motif
TraesCS3D02G108500.1	874	879	CGTCA-motif
TraesCS3D02G108500.1	1251	1256	CGTCA-motif
TraesCS3D02G500900.1	210	215	CGTCA-motif
TraesCS3D02G501000.1	1435	1440	CGTCA-motif
TraesCS3D02G501100.3	495	500	CGTCA-motif
TraesCS3D02G501100.3	708	713	CGTCA-motif
TraesCS3D02G501100.3	1694	1699	CGTCA-motif
TraesCS3D02G501400.1	330	335	CGTCA-motif
TraesCS3D02G501400.1	2009	2014	CGTCA-motif
TraesCS5A02G052400.1	74	79	CGTCA-motif
TraesCS5A02G052400.1	749	754	CGTCA-motif
TraesCS5A02G052400.1	1537	1542	CGTCA-motif
TraesCS5A02G052400.1	1758	1763	CGTCA-motif
TraesCS5A02G052400.1	1811	1816	CGTCA-motif
TraesCS5B02G064400.1	1774	1779	CGTCA-motif
TraesCS5B02G064400.1	1824	1829	CGTCA-motif
TraesCS5D02G063800.1	147	152	CGTCA-motif
TraesCS5D02G063800.1	157	162	CGTCA-motif
TraesCS5D02G063800.1	404	409	CGTCA-motif
TraesCS5D02G063800.1	474	479	CGTCA-motif
TraesCS5D02G063800.1	603	608	CGTCA-motif
TraesCS5D02G063800.1	1586	1591	CGTCA-motif
TraesCS5D02G063800.1	1812	1817	CGTCA-motif
TraesCS6A02G294700.1	559	564	CGTCA-motif
TraesCS6D02G013600.1	137	142	CGTCA-motif
TraesCS6D02G013600.1	342	347	CGTCA-motif
TraesCS6D02G013600.1	1241	1246	CGTCA-motif
TraesCS6D02G013600.1	1469	1474	CGTCA-motif
TraesCS7A02G105100.1	22	27	CGTCA-motif
TraesCS7A02G105100.1	156	161	CGTCA-motif
TraesCS7A02G105100.1	1339	1344	CGTCA-motif
TraesCS7B02G233100.1	1362	1367	CGTCA-motif
TraesCS7B02G233100.1	1980	1985	CGTCA-motif
TraesCS7D02G099300.1	386	391	CGTCA-motif
TraesCS7D02G099300.1	1329	1334	CGTCA-motif
TraesCS7D02G099300.1	1898	1903	CGTCA-motif
TraesCS7D02G328900.1	1980	1985	CGTCA-motif
TraesCSU02G011500.1	1865	1870	CGTCA-motif
TraesCS1A02G422600.2	159	164	TGACG-motif
TraesCS1A02G422600.2	558	563	TGACG-motif
TraesCS1A02G422700.2	1453	1458	TGACG-motif
TraesCS1A02G422700.2	1921	1926	TGACG-motif
TraesCS1A02G422800.1	1931	1936	TGACG-motif
TraesCS1B02G283400.1	1221	1226	TGACG-motif
TraesCS1B02G283400.1	1505	1510	TGACG-motif
TraesCS1B02G283400.1	1554	1559	TGACG-motif
TraesCS1B02G454000.2	255	260	TGACG-motif
TraesCS1B02G454000.2	354	359	TGACG-motif
TraesCS1B02G454000.2	982	987	TGACG-motif
TraesCS1B02G454100.1	1117	1122	TGACG-motif
TraesCS1B02G454400.1	173	178	TGACG-motif
TraesCS1B02G454400.1	1173	1178	TGACG-motif
TraesCS1B02G454600.1	162	167	TGACG-motif
TraesCS1B02G454600.1	483	488	TGACG-motif
TraesCS1B02G454600.1	1286	1291	TGACG-motif
TraesCS1D02G273600.5	493	498	TGACG-motif
TraesCS1D02G273600.5	936	941	TGACG-motif
TraesCS1D02G273800.2	1037	1042	TGACG-motif
TraesCS1D02G431000.1	46	51	TGACG-motif
TraesCS1D02G431000.1	298	303	TGACG-motif
TraesCS1D02G431000.1	695	700	TGACG-motif
TraesCS1D02G431400.2	251	256	TGACG-motif
TraesCS1D02G431400.2	642	647	TGACG-motif
TraesCS2A02G215800.1	1624	1629	TGACG-motif
TraesCS2A02G215900.1	1267	1272	TGACG-motif
TraesCS2A02G215900.1	1910	1915	TGACG-motif
TraesCS2A02G216500.1	1171	1176	TGACG-motif
TraesCS2A02G216500.1	1899	1904	TGACG-motif
TraesCS2A02G216600.1	1326	1331	TGACG-motif
TraesCS2A02G216600.1	1868	1873	TGACG-motif
TraesCS2A02G216600.1	1960	1965	TGACG-motif
TraesCS2A02G216700.1	137	142	TGACG-motif
TraesCS2A02G216700.1	348	353	TGACG-motif
TraesCS2A02G216700.1	538	543	TGACG-motif
TraesCS2A02G216700.1	591	596	TGACG-motif
TraesCS2A02G216700.1	1519	1524	TGACG-motif
TraesCS2A02G216900.1	372	377	TGACG-motif
TraesCS2A02G216900.1	909	914	TGACG-motif
TraesCS2A02G216900.1	1101	1106	TGACG-motif
TraesCS2A02G216900.1	1187	1192	TGACG-motif
TraesCS2A02G217000.1	748	753	TGACG-motif
TraesCS2A02G217000.1	1299	1304	TGACG-motif
TraesCS2A02G217200.1	1503	1508	TGACG-motif
TraesCS2A02G217200.1	1557	1562	TGACG-motif
TraesCS2A02G217200.1	1749	1754	TGACG-motif
TraesCS2A02G217300.1	404	409	TGACG-motif
TraesCS2A02G217300.1	945	950	TGACG-motif
TraesCS2A02G217300.1	1589	1594	TGACG-motif
TraesCS2B02G240800.1	1630	1635	TGACG-motif
TraesCS2B02G240800.1	1704	1709	TGACG-motif
TraesCS2B02G240800.1	1805	1810	TGACG-motif
TraesCS2B02G240800.1	1841	1846	TGACG-motif
TraesCS2B02G240900.1	406	411	TGACG-motif
TraesCS2B02G240900.1	1018	1023	TGACG-motif
TraesCS2B02G240900.1	1414	1419	TGACG-motif
TraesCS2B02G240900.1	1891	1896	TGACG-motif
TraesCS2B02G241400.1	1211	1216	TGACG-motif
TraesCS2B02G241400.1	1941	1946	TGACG-motif
TraesCS2B02G241500.1	334	339	TGACG-motif
TraesCS2B02G241600.1	1553	1558	TGACG-motif
TraesCS2B02G241700.1	902	907	TGACG-motif
TraesCS2B02G241700.1	1789	1794	TGACG-motif
TraesCS2B02G241800.1	1644	1649	TGACG-motif
TraesCS2B02G241800.1	1696	1701	TGACG-motif
TraesCS2B02G241900.1	1871	1876	TGACG-motif
TraesCS2B02G241900.1	1963	1968	TGACG-motif
TraesCS2B02G242300.1	518	523	TGACG-motif
TraesCS2B02G242300.1	1871	1876	TGACG-motif
TraesCS2B02G242500.1	1540	1545	TGACG-motif
TraesCS2B02G242500.1	1731	1736	TGACG-motif
TraesCS2B02G623700.1	147	152	TGACG-motif
TraesCS2B02G623700.1	1421	1426	TGACG-motif
TraesCS2B02G623700.1	1795	1800	TGACG-motif
TraesCS2B02G623900.1	170	175	TGACG-motif
TraesCS2B02G628100.1	991	996	TGACG-motif
TraesCS2B02G628300.1	871	876	TGACG-motif
TraesCS2B02G628300.1	1065	1070	TGACG-motif
TraesCS2D02G221400.4	1591	1596	TGACG-motif
TraesCS2D02G221400.4	1698	1703	TGACG-motif
TraesCS2D02G221400.4	1792	1797	TGACG-motif
TraesCS2D02G221400.4	1828	1833	TGACG-motif
TraesCS2D02G221500.4	1298	1303	TGACG-motif
TraesCS2D02G221500.4	1889	1894	TGACG-motif
TraesCS2D02G221900.1	843	848	TGACG-motif
TraesCS2D02G221900.1	1725	1730	TGACG-motif
TraesCS2D02G222100.1	157	162	TGACG-motif
TraesCS2D02G222100.1	1072	1077	TGACG-motif
TraesCS2D02G222300.1	613	618	TGACG-motif
TraesCS2D02G222300.1	674	679	TGACG-motif
TraesCS2D02G222300.1	1433	1438	TGACG-motif
TraesCS2D02G222700.1	1540	1545	TGACG-motif
TraesCS2D02G222900.1	1295	1300	TGACG-motif
TraesCS2D02G222900.1	1542	1547	TGACG-motif
TraesCS2D02G223000.1	29	34	TGACG-motif
TraesCS2D02G223000.1	385	390	TGACG-motif
TraesCS2D02G223000.1	1557	1562	TGACG-motif
TraesCS2D02G223000.1	1747	1752	TGACG-motif
TraesCS2D02G223100.3	755	760	TGACG-motif
TraesCS2D02G223100.3	1059	1064	TGACG-motif
TraesCS2D02G572600.1	210	215	TGACG-motif
TraesCS3A02G493300.1	316	321	TGACG-motif
TraesCS3A02G493300.1	810	815	TGACG-motif
TraesCS3A02G493500.1	170	175	TGACG-motif
TraesCS3A02G493900.1	1055	1060	TGACG-motif
TraesCS3B02G024100.1	831	836	TGACG-motif
TraesCS3B02G024300.1	1018	1023	TGACG-motif
TraesCS3B02G024300.1	1053	1058	TGACG-motif
TraesCS3B02G555300.1	234	239	TGACG-motif
TraesCS3B02G555300.1	498	503	TGACG-motif
TraesCS3B02G555300.1	1695	1700	TGACG-motif
TraesCS3B02G555600.1	310	315	TGACG-motif
TraesCS3B02G555700.2	959	964	TGACG-motif
TraesCS3D02G108500.1	1649	1654	TGACG-motif
TraesCS3D02G500800.1	655	660	TGACG-motif
TraesCS3D02G500900.1	981	986	TGACG-motif
TraesCS3D02G500900.1	1763	1768	TGACG-motif
TraesCS3D02G501000.1	1683	1688	TGACG-motif
TraesCS3D02G501100.3	588	593	TGACG-motif
TraesCS3D02G501200.1	567	572	TGACG-motif
TraesCS3D02G501400.1	412	417	TGACG-motif
TraesCS3D02G501400.1	1783	1788	TGACG-motif
TraesCS5A02G052400.1	894	899	TGACG-motif
TraesCS5D02G063800.1	407	412	TGACG-motif
TraesCS5D02G063800.1	441	446	TGACG-motif
TraesCS6A02G294700.1	28	33	TGACG-motif
TraesCS6A02G294700.1	1517	1522	TGACG-motif
TraesCS6B02G417200.1	1729	1734	TGACG-motif
TraesCS6D02G013600.1	75	80	TGACG-motif
TraesCS6D02G013600.1	837	842	TGACG-motif
TraesCS6D02G013600.1	1016	1021	TGACG-motif
TraesCS6D02G013600.1	1076	1081	TGACG-motif
TraesCS6D02G013600.1	1130	1135	TGACG-motif
TraesCS6D02G013600.1	1445	1450	TGACG-motif
TraesCS6D02G013600.1	1918	1923	TGACG-motif
TraesCS6D02G013600.1	1996	2001	TGACG-motif
TraesCSU02G011500.1	460	465	TGACG-motif
TraesCSU02G066200.1	1862	1867	TGACG-motif
TraesCS1A02G422800.1	829	837	O2-site
TraesCS1D02G273600.5	282	291	O2-site
TraesCS1D02G273700.1	233	241	O2-site
TraesCS1D02G430800.1	1699	1707	O2-site
TraesCS1D02G431000.1	737	746	O2-site
TraesCS2A02G216300.1	280	289	O2-site
TraesCS2A02G216600.1	887	896	O2-site
TraesCS2A02G216900.1	1953	1962	O2-site
TraesCS2A02G217000.1	385	394	O2-site
TraesCS2A02G217000.1	1703	1712	O2-site
TraesCS2A02G562800.1	1590	1598	O2-site
TraesCS2B02G241400.1	204	213	O2-site
TraesCS2B02G241400.1	1765	1773	O2-site
TraesCS2B02G241600.1	1015	1023	O2-site
TraesCS2B02G241700.1	146	155	O2-site
TraesCS2B02G242300.1	1942	1951	O2-site
TraesCS2B02G242500.1	164	173	O2-site
TraesCS2B02G628300.1	959	968	O2-site
TraesCS2D02G222100.1	1799	1807	O2-site
TraesCS2D02G222300.1	265	274	O2-site
TraesCS2D02G223000.1	1156	1165	O2-site
TraesCS3A02G493300.1	1617	1626	O2-site
TraesCS3A02G493300.1	1897	1905	O2-site
TraesCS3B02G555800.1	1283	1292	O2-site
TraesCS3D02G500800.1	648	657	O2-site
TraesCS3D02G500900.1	1194	1203	O2-site
TraesCS3D02G501000.1	1903	1912	O2-site
TraesCS3D02G501100.3	479	488	O2-site
TraesCS5A02G051700.1	806	815	O2-site
TraesCS5A02G052400.1	1830	1838	O2-site
TraesCS5B02G064400.1	1843	1851	O2-site
TraesCS5D02G063800.1	1831	1840	O2-site
TraesCS7D02G099300.1	640	649	O2-site
TraesCSU02G011500.1	1663	1672	O2-site
TraesCSU02G011500.1	1669	1677	O2-site
TraesCSU02G066200.1	133	141	O2-site
TraesCS1A02G273600.1	941	947	GC-motif
TraesCS1A02G422800.1	635	641	GC-motif
TraesCS1B02G283400.1	1468	1474	GC-motif
TraesCS1B02G454000.2	1184	1190	GC-motif
TraesCS1D02G273600.5	1139	1145	GC-motif
TraesCS1D02G273700.1	16	22	GC-motif
TraesCS1D02G431400.2	1518	1524	GC-motif
TraesCS2A02G215900.1	1500	1506	GC-motif
TraesCS2A02G216600.1	146	152	GC-motif
TraesCS2B02G240800.1	543	549	GC-motif
TraesCS2B02G240800.1	989	995	GC-motif
TraesCS2B02G240800.1	1022	1028	GC-motif
TraesCS2B02G240900.1	524	530	GC-motif
TraesCS2B02G240900.1	554	560	GC-motif
TraesCS2B02G241600.1	218	224	GC-motif
TraesCS2B02G242300.1	627	633	GC-motif
TraesCS2D02G222000.1	485	491	GC-motif
TraesCS2D02G222000.1	1714	1720	GC-motif
TraesCS2D02G222700.1	931	937	GC-motif
TraesCS2D02G222700.1	1142	1148	GC-motif
TraesCS2D02G223100.3	834	840	GC-motif
TraesCS3A02G493300.1	567	573	GC-motif
TraesCS3A02G493700.3	959	965	GC-motif
TraesCS3B02G555300.1	312	318	GC-motif
TraesCS3D02G108500.1	1593	1599	GC-motif
TraesCS5A02G277200.1	549	555	GC-motif
TraesCS5B02G064400.1	47	53	GC-motif
TraesCS5B02G064400.1	257	263	GC-motif
TraesCS5B02G064400.1	466	472	GC-motif
TraesCS5B02G064400.1	1639	1645	GC-motif
TraesCS6A02G294700.1	1085	1091	GC-motif
TraesCS6A02G294700.1	1164	1170	GC-motif
TraesCS6D02G013600.1	785	791	GC-motif
TraesCSU02G066200.1	673	679	GC-motif
TraesCS1B02G283400.1	919	926	GARE-motif
TraesCS2A02G215800.1	1770	1777	GARE-motif
TraesCS2A02G216300.1	726	733	GARE-motif
TraesCS2A02G216300.1	1796	1803	GARE-motif
TraesCS2B02G242500.1	677	684	GARE-motif
TraesCS2B02G242500.1	956	963	GARE-motif
TraesCS2D02G221400.4	1768	1775	GARE-motif
TraesCS2D02G221900.1	306	313	GARE-motif
TraesCS2D02G221900.1	1639	1646	GARE-motif
TraesCS2D02G222100.1	107	114	GARE-motif
TraesCS3A02G493500.1	397	404	GARE-motif
TraesCS3B02G555600.1	645	652	GARE-motif
TraesCS3D02G501200.1	21	28	GARE-motif
TraesCS6A02G294700.1	1900	1907	GARE-motif
TraesCS1B02G454400.1	174	181	P-box
TraesCS2A02G215900.1	1431	1438	P-box
TraesCS2A02G216300.1	1843	1850	P-box
TraesCS2A02G216400.1	91	98	P-box
TraesCS2A02G216400.1	598	605	P-box
TraesCS2B02G241400.1	21	28	P-box
TraesCS2B02G242500.1	1350	1357	P-box
TraesCS2B02G623700.1	472	479	P-box
TraesCS2D02G221500.4	1361	1368	P-box
TraesCS2D02G222900.1	66	73	P-box
TraesCS2D02G223000.1	1367	1374	P-box
TraesCS3D02G108500.1	159	166	P-box
TraesCS3D02G108500.1	309	316	P-box
TraesCS3D02G500900.1	1038	1045	P-box
TraesCS5B02G064400.1	719	726	P-box
TraesCS6B02G417200.1	1097	1104	P-box
TraesCSU02G011500.1	276	283	P-box
TraesCS1A02G422700.2	1904	1910	MBS
TraesCS1B02G283400.1	1662	1668	MBS
TraesCS1B02G454000.2	1239	1245	MBS
TraesCS1B02G454100.1	1365	1371	MBS
TraesCS1B02G454400.1	1115	1121	MBS
TraesCS1B02G454600.1	1530	1536	MBS
TraesCS1D02G273600.5	104	110	MBS
TraesCS1D02G273600.5	904	910	MBS
TraesCS1D02G273700.1	1972	1978	MBS
TraesCS2A02G215800.1	210	216	MBS
TraesCS2A02G216300.1	1314	1320	MBS
TraesCS2B02G241500.1	1701	1707	MBS
TraesCS2B02G242100.2	742	748	MBS
TraesCS2B02G623700.1	832	838	MBS
TraesCS2B02G628100.1	1340	1346	MBS
TraesCS2B02G628100.1	1771	1777	MBS
TraesCS2D02G221400.4	118	124	MBS
TraesCS2D02G221900.1	914	920	MBS
TraesCS2D02G221900.1	1875	1881	MBS
TraesCS3A02G493100.1	1052	1058	MBS
TraesCS3A02G493300.1	364	370	MBS
TraesCS3B02G024100.1	669	675	MBS
TraesCS3B02G024100.1	812	818	MBS
TraesCS3B02G555800.1	1175	1181	MBS
TraesCS5A02G051700.1	28	34	MBS
TraesCS5A02G277200.1	371	377	MBS
TraesCS5B02G064400.1	18	24	MBS
TraesCS5B02G064400.1	37	43	MBS
TraesCS5B02G064400.1	123	129	MBS
TraesCS5B02G064400.1	272	278	MBS
TraesCS5B02G064400.1	351	357	MBS
TraesCS5B02G064400.1	437	443	MBS
TraesCS5B02G064400.1	566	572	MBS
TraesCS5B02G064400.1	670	676	MBS
TraesCS5D02G063800.1	142	148	MBS
TraesCS6A02G294700.1	1293	1299	MBS
TraesCS7B02G233100.1	2000	2006	MBS
TraesCS7D02G099300.1	969	975	MBS
TraesCS7D02G328900.1	869	875	MBS
TraesCS7D02G328900.1	2000	2006	MBS
TraesCSU02G011500.1	1010	1016	MBS
TraesCSU02G066200.1	1759	1765	MBS
TraesCS1B02G283400.1	1401	1407	TGA-element
TraesCS1B02G283400.1	1493	1499	TGA-element
TraesCS1B02G454400.1	763	769	TGA-element
TraesCS1B02G454400.1	1173	1179	TGA-element
TraesCS2A02G216300.1	258	264	TGA-element
TraesCS2A02G216300.1	299	305	TGA-element
TraesCS2A02G216700.1	1809	1815	TGA-element
TraesCS2A02G217000.1	1450	1456	TGA-element
TraesCS2A02G217300.1	1651	1657	TGA-element
TraesCS2B02G240900.1	1432	1438	TGA-element
TraesCS2B02G241600.1	721	727	TGA-element
TraesCS2B02G241600.1	1839	1845	TGA-element
TraesCS2B02G241900.1	495	501	TGA-element
TraesCS2B02G242300.1	569	575	TGA-element
TraesCS2B02G628300.1	1776	1782	TGA-element
TraesCS2D02G222100.1	1953	1959	TGA-element
TraesCS2D02G223000.1	284	290	TGA-element
TraesCS2D02G223100.3	1464	1470	TGA-element
TraesCS3A02G493300.1	667	673	TGA-element
TraesCS3B02G024100.1	979	985	TGA-element
TraesCS3B02G555600.1	441	447	TGA-element
TraesCS3D02G108500.1	1031	1037	TGA-element
TraesCS5A02G051700.1	454	460	TGA-element
TraesCS5A02G051700.1	633	639	TGA-element
TraesCS5A02G052400.1	617	623	TGA-element
TraesCS5A02G052400.1	1117	1123	TGA-element
TraesCS5A02G052400.1	1497	1503	TGA-element
TraesCS5B02G056000.1	292	298	TGA-element
TraesCS5B02G056000.1	479	485	TGA-element
TraesCS5D02G063800.1	1546	1552	TGA-element
TraesCS6D02G013600.1	694	700	TGA-element
TraesCSU02G011500.1	1603	1609	TGA-element
TraesCS1B02G454600.1	1585	1594	TC-rich repeats
TraesCS1D02G273700.1	671	680	TC-rich repeats
TraesCS1D02G430800.1	1863	1872	TC-rich repeats
TraesCS2A02G215900.1	209	218	TC-rich repeats
TraesCS2A02G217000.1	1443	1452	TC-rich repeats
TraesCS2B02G241400.1	1421	1430	TC-rich repeats
TraesCS2B02G623900.1	61	70	TC-rich repeats
TraesCS2B02G628100.1	1311	1320	TC-rich repeats
TraesCS2D02G222900.1	721	730	TC-rich repeats
TraesCS3B02G024300.1	1758	1767	TC-rich repeats
TraesCS3D02G108500.1	214	223	TC-rich repeats
TraesCS3D02G108500.1	420	429	TC-rich repeats
TraesCS3D02G108500.1	652	661	TC-rich repeats
TraesCS3D02G500800.1	95	104	TC-rich repeats
TraesCS3D02G500800.1	500	509	TC-rich repeats
TraesCS3D02G500900.1	863	872	TC-rich repeats
TraesCS5B02G064400.1	908	917	TC-rich repeats
TraesCS7A02G105100.1	1519	1528	TC-rich repeats
TraesCS1A02G422600.2	465	472	TATC-box
TraesCS1A02G422700.2	1123	1130	TATC-box
TraesCS1D02G431000.1	601	608	TATC-box
TraesCS1D02G431400.2	554	561	TATC-box
TraesCS2A02G216900.1	1779	1786	TATC-box
TraesCS2D02G221900.1	1768	1775	TATC-box
TraesCS3A02G493800.1	49	56	TATC-box
TraesCS3D02G501100.3	1208	1215	TATC-box
TraesCS3D02G501400.1	68	75	TATC-box
TraesCS5A02G051700.1	702	709	TATC-box
TraesCS5A02G051700.1	1573	1580	TATC-box
TraesCS5B02G056000.1	548	555	TATC-box
TraesCS5B02G056000.1	1424	1431	TATC-box
TraesCS5D02G062800.1	686	693	TATC-box
TraesCS7B02G233100.1	1457	1464	TATC-box
TraesCS7D02G328900.1	1448	1455	TATC-box
TraesCS1A02G422600.2	874	880	LTR
TraesCS1D02G273800.2	128	134	LTR
TraesCS2A02G215800.1	283	289	LTR
TraesCS2A02G217000.1	965	971	LTR
TraesCS2A02G217000.1	1673	1679	LTR
TraesCS2A02G562800.1	1679	1685	LTR
TraesCS2B02G241400.1	1701	1707	LTR
TraesCS2B02G241600.1	1786	1792	LTR
TraesCS2D02G222100.1	1900	1906	LTR
TraesCS3A02G493100.1	1046	1052	LTR
TraesCS3B02G024100.1	266	272	LTR
TraesCS3B02G555300.1	1421	1427	LTR
TraesCS3D02G500800.1	609	615	LTR
TraesCS3D02G500800.1	1271	1277	LTR
TraesCS3D02G500900.1	290	296	LTR
TraesCS3D02G500900.1	301	307	LTR
TraesCS5A02G051700.1	629	635	LTR
TraesCS5A02G051700.1	1902	1908	LTR
TraesCS5A02G338500.1	818	824	LTR
TraesCS5B02G056000.1	1758	1764	LTR
TraesCS5B02G057700.1	1753	1759	LTR
TraesCS5D02G062800.1	613	619	LTR
TraesCS5D02G062800.1	1902	1908	LTR
TraesCS5D02G063800.1	303	309	LTR
TraesCS6D02G013600.1	740	746	LTR
TraesCS6D02G013600.1	1575	1581	LTR
TraesCSU02G011500.1	1696	1702	LTR
TraesCS1A02G422600.2	611	621	TCA
TraesCS2A02G216300.1	479	488	TCA
TraesCS2A02G216500.1	480	489	TCA
TraesCS2A02G217200.1	1934	1943	TCA
TraesCS2B02G241400.1	1008	1017	TCA
TraesCS2B02G241600.1	864	873	TCA
TraesCS2B02G242300.1	1074	1083	TCA
TraesCS2B02G242500.1	1918	1927	TCA
TraesCS2D02G221900.1	1931	1940	TCA
TraesCS2D02G222000.1	1363	1372	TCA
TraesCS2D02G223000.1	1934	1943	TCA
TraesCS3A02G493300.1	1515	1524	TCA
TraesCS3A02G493500.1	482	491	TCA
TraesCS3B02G555500.2	1333	1342	TCA
TraesCS3B02G555500.2	1795	1804	TCA
TraesCS3D02G108500.1	1067	1076	TCA
TraesCS3D02G500800.1	1379	1388	TCA
TraesCS5A02G051700.1	1735	1744	TCA
TraesCS6B02G417200.1	905	914	TCA
TraesCS7A02G105100.1	103	112	TCA
TraesCS7B02G233100.1	621	630	TCA
TraesCS7B02G233100.1	1144	1153	TCA
TraesCS7D02G328900.1	616	625	TCA
TraesCSU02G011500.1	519	528	TCA
TraesCS1A02G422600.2	139	144	ABRE
TraesCS1A02G422600.2	470	476	ABRE
TraesCS1A02G422600.2	471	476	ABRE
TraesCS1A02G422600.2	515	523	ABRE
TraesCS1A02G422600.2	516	521	ABRE
TraesCS1A02G422600.2	1538	1543	ABRE
TraesCS1A02G422600.2	1606	1611	ABRE
TraesCS1A02G422700.2	433	441	ABRE
TraesCS1A02G422700.2	434	439	ABRE
TraesCS1A02G422700.2	1867	1872	ABRE
TraesCS1A02G422700.2	1934	1939	ABRE
TraesCS1B02G283400.1	156	162	ABRE
TraesCS1B02G283400.1	157	162	ABRE
TraesCS1B02G454000.2	86	92	ABRE
TraesCS1B02G454000.2	87	92	ABRE
TraesCS1B02G454000.2	117	123	ABRE
TraesCS1B02G454000.2	118	123	ABRE
TraesCS1B02G454000.2	209	218	ABRE
TraesCS1B02G454000.2	211	217	ABRE
TraesCS1B02G454000.2	212	217	ABRE
TraesCS1B02G454000.2	741	746	ABRE
TraesCS1B02G454000.2	955	961	ABRE
TraesCS1B02G454000.2	956	961	ABRE
TraesCS1B02G454000.2	1202	1207	ABRE
TraesCS1B02G454000.2	1598	1603	ABRE
TraesCS1B02G454000.2	1669	1674	ABRE
TraesCS1B02G454100.1	1448	1453	ABRE
TraesCS1B02G454400.1	863	870	ABRE
TraesCS1B02G454600.1	1615	1620	ABRE
TraesCS1B02G454600.1	1885	1890	ABRE
TraesCS1D02G273700.1	205	214	ABRE
TraesCS1D02G273700.1	207	213	ABRE
TraesCS1D02G273700.1	208	213	ABRE
TraesCS1D02G273700.1	1232	1241	ABRE
TraesCS1D02G273700.1	1235	1240	ABRE
TraesCS1D02G273700.1	1529	1534	ABRE
TraesCS1D02G431000.1	1617	1622	ABRE
TraesCS2A02G215800.1	1560	1569	ABRE
TraesCS2A02G216300.1	1264	1269	ABRE
TraesCS2A02G216300.1	1382	1387	ABRE
TraesCS2A02G216400.1	215	221	ABRE
TraesCS2A02G216400.1	216	221	ABRE
TraesCS2A02G216400.1	287	292	ABRE
TraesCS2A02G216400.1	933	938	ABRE
TraesCS2A02G216600.1	501	506	ABRE
TraesCS2A02G216700.1	226	235	ABRE
TraesCS2A02G216700.1	251	256	ABRE
TraesCS2A02G216700.1	423	432	ABRE
TraesCS2A02G216700.1	921	926	ABRE
TraesCS2A02G216700.1	1363	1368	ABRE
TraesCS2A02G216700.1	1649	1654	ABRE
TraesCS2A02G216900.1	268	273	ABRE
TraesCS2A02G216900.1	550	555	ABRE
TraesCS2A02G217000.1	69	78	ABRE
TraesCS2A02G217000.1	71	77	ABRE
TraesCS2A02G217000.1	72	77	ABRE
TraesCS2A02G217000.1	773	782	ABRE
TraesCS2A02G217000.1	1027	1032	ABRE
TraesCS2A02G217000.1	1733	1738	ABRE
TraesCS2A02G217200.1	1340	1349	ABRE
TraesCS2A02G217200.1	1730	1735	ABRE
TraesCS2A02G217200.1	1865	1872	ABRE
TraesCS2A02G217300.1	1517	1522	ABRE
TraesCS2A02G562800.1	180	188	ABRE
TraesCS2A02G562800.1	181	186	ABRE
TraesCS2A02G562800.1	1521	1526	ABRE
TraesCS2B02G240800.1	916	921	ABRE
TraesCS2B02G240800.1	1298	1303	ABRE
TraesCS2B02G240800.1	1820	1825	ABRE
TraesCS2B02G240800.1	1887	1894	ABRE
TraesCS2B02G240900.1	1037	1042	ABRE
TraesCS2B02G241500.1	190	195	ABRE
TraesCS2B02G241500.1	1669	1674	ABRE
TraesCS2B02G241600.1	307	312	ABRE
TraesCS2B02G241600.1	1700	1705	ABRE
TraesCS2B02G241700.1	1782	1791	ABRE
TraesCS2B02G241900.1	134	140	ABRE
TraesCS2B02G241900.1	135	140	ABRE
TraesCS2B02G242100.2	95	100	ABRE
TraesCS2B02G242100.2	467	472	ABRE
TraesCS2B02G242100.2	1659	1664	ABRE
TraesCS2B02G242100.2	1684	1689	ABRE
TraesCS2B02G242300.1	1063	1068	ABRE
TraesCS2B02G242500.1	1292	1301	ABRE
TraesCS2B02G242500.1	1324	1333	ABRE
TraesCS2B02G242500.1	1712	1717	ABRE
TraesCS2B02G242500.1	1846	1853	ABRE
TraesCS2B02G623700.1	450	456	ABRE
TraesCS2B02G623700.1	451	456	ABRE
TraesCS2B02G623700.1	580	586	ABRE
TraesCS2B02G623700.1	581	586	ABRE
TraesCS2B02G623700.1	1348	1357	ABRE
TraesCS2B02G623700.1	1351	1356	ABRE
TraesCS2B02G623900.1	89	97	ABRE
TraesCS2B02G623900.1	90	95	ABRE
TraesCS2B02G623900.1	1210	1215	ABRE
TraesCS2B02G623900.1	1460	1465	ABRE
TraesCS2B02G628100.1	184	190	ABRE
TraesCS2B02G628100.1	185	190	ABRE
TraesCS2B02G628300.1	359	366	ABRE
TraesCS2B02G628300.1	892	899	ABRE
TraesCS2D02G221400.4	341	347	ABRE
TraesCS2D02G221400.4	342	347	ABRE
TraesCS2D02G221400.4	1807	1812	ABRE
TraesCS2D02G221900.1	983	989	ABRE
TraesCS2D02G221900.1	984	989	ABRE
TraesCS2D02G221900.1	1583	1588	ABRE
TraesCS2D02G222000.1	1709	1714	ABRE
TraesCS2D02G222100.1	1213	1222	ABRE
TraesCS2D02G222100.1	1244	1249	ABRE
TraesCS2D02G222100.1	1565	1570	ABRE
TraesCS2D02G222300.1	59	64	ABRE
TraesCS2D02G222700.1	262	267	ABRE
TraesCS2D02G222700.1	1027	1032	ABRE
TraesCS2D02G222700.1	1660	1665	ABRE
TraesCS2D02G223000.1	357	362	ABRE
TraesCS2D02G223000.1	632	637	ABRE
TraesCS2D02G223000.1	1728	1733	ABRE
TraesCS2D02G223000.1	1862	1869	ABRE
TraesCS2D02G223100.3	320	325	ABRE
TraesCS2D02G223100.3	579	584	ABRE
TraesCS2D02G223100.3	1100	1105	ABRE
TraesCS2D02G572600.1	263	268	ABRE
TraesCS2D02G572600.1	1223	1228	ABRE
TraesCS2D02G572600.1	1535	1540	ABRE
TraesCS2D02G579600.1	1488	1493	ABRE
TraesCS3A02G493300.1	1159	1164	ABRE
TraesCS3A02G493500.1	190	195	ABRE
TraesCS3A02G493900.1	41	46	ABRE
TraesCS3B02G555300.1	1644	1651	ABRE
TraesCS3B02G555300.1	1817	1824	ABRE
TraesCS3B02G555500.2	332	338	ABRE
TraesCS3B02G555500.2	333	338	ABRE
TraesCS3B02G555500.2	1260	1265	ABRE
TraesCS3B02G555600.1	502	507	ABRE
TraesCS3B02G555700.2	219	228	ABRE
TraesCS3B02G555700.2	221	227	ABRE
TraesCS3B02G555700.2	222	227	ABRE
TraesCS3B02G555700.2	926	931	ABRE
TraesCS3B02G555800.1	106	111	ABRE
TraesCS3B02G555800.1	1563	1572	ABRE
TraesCS3D02G108500.1	1258	1263	ABRE
TraesCS3D02G108500.1	1645	1650	ABRE
TraesCS3D02G500900.1	73	78	ABRE
TraesCS3D02G500900.1	171	176	ABRE
TraesCS3D02G500900.1	1142	1149	ABRE
TraesCS3D02G501000.1	1639	1646	ABRE
TraesCS3D02G501100.3	1081	1088	ABRE
TraesCS3D02G501400.1	171	178	ABRE
TraesCS3D02G501400.1	1444	1453	ABRE
TraesCS5A02G051700.1	238	244	ABRE
TraesCS5A02G051700.1	239	244	ABRE
TraesCS5A02G051700.1	1006	1012	ABRE
TraesCS5A02G051700.1	1007	1012	ABRE
TraesCS5A02G052400.1	151	156	ABRE
TraesCS5A02G052400.1	409	418	ABRE
TraesCS5A02G052400.1	412	417	ABRE
TraesCS5A02G052400.1	472	477	ABRE
TraesCS5A02G052400.1	605	614	ABRE
TraesCS5A02G052400.1	608	613	ABRE
TraesCS5A02G052400.1	701	710	ABRE
TraesCS5A02G052400.1	1000	1005	ABRE
TraesCS5A02G277200.1	679	684	ABRE
TraesCS5A02G338500.1	1072	1077	ABRE
TraesCS5A02G338500.1	1533	1538	ABRE
TraesCS5B02G056000.1	161	167	ABRE
TraesCS5B02G056000.1	162	167	ABRE
TraesCS5B02G056000.1	852	857	ABRE
TraesCS5B02G057700.1	712	721	ABRE
TraesCS5B02G064400.1	1169	1174	ABRE
TraesCS5B02G064400.1	1218	1223	ABRE
TraesCS5D02G062800.1	307	313	ABRE
TraesCS5D02G062800.1	308	313	ABRE
TraesCS5D02G062800.1	972	978	ABRE
TraesCS5D02G062800.1	973	978	ABRE
TraesCS5D02G063800.1	316	321	ABRE
TraesCS5D02G063800.1	1475	1480	ABRE
TraesCS6A02G294700.1	176	183	ABRE
TraesCS6B02G417200.1	353	362	ABRE
TraesCS6B02G417200.1	1472	1477	ABRE
TraesCS6D02G013400.2	345	350	ABRE
TraesCS6D02G013400.2	725	730	ABRE
TraesCS6D02G013600.1	769	776	ABRE
TraesCS6D02G013600.1	1778	1783	ABRE
TraesCS7A02G105100.1	23	29	ABRE
TraesCS7A02G105100.1	24	29	ABRE
TraesCS7A02G105100.1	29	34	ABRE
TraesCS7A02G105100.1	810	817	ABRE
TraesCS7A02G105100.1	1564	1569	ABRE
TraesCS7A02G105100.1	1677	1682	ABRE
TraesCS7B02G233100.1	1732	1737	ABRE
TraesCS7B02G233100.1	1987	1992	ABRE
TraesCS7D02G099300.1	362	367	ABRE
TraesCS7D02G099300.1	382	387	ABRE
TraesCS7D02G099300.1	1554	1559	ABRE
TraesCS7D02G099300.1	1668	1673	ABRE
TraesCS7D02G328900.1	1649	1654	ABRE
TraesCS7D02G328900.1	1987	1992	ABRE
TraesCSU02G011500.1	1472	1477	ABRE
TraesCS1A02G422700.2	356	362	ARE
TraesCS1A02G422800.1	1836	1842	ARE
TraesCS1B02G454100.1	1096	1102	ARE
TraesCS1B02G454400.1	1701	1707	ARE
TraesCS1B02G454600.1	1265	1271	ARE
TraesCS1D02G273700.1	798	804	ARE
TraesCS2A02G215900.1	101	107	ARE
TraesCS2A02G216300.1	1975	1981	ARE
TraesCS2A02G216400.1	596	602	ARE
TraesCS2A02G216500.1	1840	1846	ARE
TraesCS2A02G216600.1	1298	1304	ARE
TraesCS2A02G216600.1	1923	1929	ARE
TraesCS2A02G216700.1	1601	1607	ARE
TraesCS2A02G216700.1	1837	1843	ARE
TraesCS2A02G217000.1	556	562	ARE
TraesCS2A02G217000.1	566	572	ARE
TraesCS2A02G217200.1	954	960	ARE
TraesCS2A02G217300.1	424	430	ARE
TraesCS2A02G217300.1	1059	1065	ARE
TraesCS2A02G217300.1	1416	1422	ARE
TraesCS2A02G217300.1	1771	1777	ARE
TraesCS2B02G241400.1	210	216	ARE
TraesCS2B02G241400.1	392	398	ARE
TraesCS2B02G241400.1	487	493	ARE
TraesCS2B02G241600.1	1464	1470	ARE
TraesCS2B02G241700.1	776	782	ARE
TraesCS2B02G241800.1	1312	1318	ARE
TraesCS2B02G241900.1	1926	1932	ARE
TraesCS2B02G242100.2	1611	1617	ARE
TraesCS2B02G242500.1	1110	1116	ARE
TraesCS2B02G623700.1	929	935	ARE
TraesCS2B02G623700.1	1004	1010	ARE
TraesCS2B02G628100.1	1982	1988	ARE
TraesCS2B02G628300.1	1221	1227	ARE
TraesCS2B02G628300.1	1985	1991	ARE
TraesCS2D02G221500.4	28	34	ARE
TraesCS2D02G221500.4	401	407	ARE
TraesCS2D02G221900.1	1975	1981	ARE
TraesCS2D02G222000.1	1562	1568	ARE
TraesCS2D02G222300.1	1376	1382	ARE
TraesCS2D02G222900.1	1617	1623	ARE
TraesCS2D02G223100.3	219	225	ARE
TraesCS2D02G223100.3	1356	1362	ARE
TraesCS2D02G223100.3	1769	1775	ARE
TraesCS3A02G493300.1	269	275	ARE
TraesCS3A02G493300.1	1975	1981	ARE
TraesCS3A02G493500.1	950	956	ARE
TraesCS3A02G493600.1	198	204	ARE
TraesCS3A02G493600.1	920	926	ARE
TraesCS3A02G493600.1	1684	1690	ARE
TraesCS3A02G493800.1	537	543	ARE
TraesCS3A02G493900.1	553	559	ARE
TraesCS3B02G024100.1	1334	1340	ARE
TraesCS3B02G555300.1	1975	1981	ARE
TraesCS3B02G555500.2	817	823	ARE
TraesCS3B02G555800.1	1551	1557	ARE
TraesCS3D02G108500.1	1394	1400	ARE
TraesCS3D02G500800.1	1738	1744	ARE
TraesCS3D02G500900.1	1971	1977	ARE
TraesCS3D02G501000.1	314	320	ARE
TraesCS3D02G501000.1	683	689	ARE
TraesCS3D02G501100.3	211	217	ARE
TraesCS3D02G501200.1	1679	1685	ARE
TraesCS3D02G501400.1	1432	1438	ARE
TraesCS5B02G057700.1	1088	1094	ARE
TraesCS5D02G062800.1	616	622	ARE
TraesCS5D02G063800.1	1689	1695	ARE
TraesCS6A02G294700.1	1246	1252	ARE
TraesCS6D02G013600.1	124	130	ARE
TraesCSU02G011500.1	778	784	ARE
TraesCSU02G011500.1	1337	1343	ARE
TraesCSU02G066200.1	81	87	ARE
TraesCSU02G066200.1	177	183	ARE
TraesCSU02G066200.1	237	243	ARE
TraesCSU02G066200.1	694	700	ARE
TraesCS1A02G422600.2	164	169	CGTCA-motif
TraesCS1A02G422600.2	563	568	CGTCA-motif
TraesCS1A02G422700.2	1458	1463	CGTCA-motif
TraesCS1A02G422700.2	1926	1931	CGTCA-motif
TraesCS1A02G422800.1	1936	1941	CGTCA-motif
TraesCS1B02G283400.1	1226	1231	CGTCA-motif
TraesCS1B02G283400.1	1510	1515	CGTCA-motif
TraesCS1B02G283400.1	1559	1564	CGTCA-motif
TraesCS1B02G454000.2	260	265	CGTCA-motif
TraesCS1B02G454000.2	359	364	CGTCA-motif
TraesCS1B02G454000.2	987	992	CGTCA-motif
TraesCS1B02G454100.1	1122	1127	CGTCA-motif
TraesCS1B02G454400.1	178	183	CGTCA-motif
TraesCS1B02G454400.1	1178	1183	CGTCA-motif
TraesCS1B02G454600.1	167	172	CGTCA-motif
TraesCS1B02G454600.1	488	493	CGTCA-motif
TraesCS1B02G454600.1	1291	1296	CGTCA-motif
TraesCS1D02G273600.5	498	503	CGTCA-motif
TraesCS1D02G273600.5	941	946	CGTCA-motif
TraesCS1D02G273800.2	1042	1047	CGTCA-motif
TraesCS1D02G431000.1	51	56	CGTCA-motif
TraesCS1D02G431000.1	303	308	CGTCA-motif
TraesCS1D02G431000.1	700	705	CGTCA-motif
TraesCS1D02G431400.2	256	261	CGTCA-motif
TraesCS1D02G431400.2	647	652	CGTCA-motif
TraesCS2A02G215800.1	1629	1634	CGTCA-motif
TraesCS2A02G215900.1	1272	1277	CGTCA-motif
TraesCS2A02G215900.1	1915	1920	CGTCA-motif
TraesCS2A02G216500.1	1176	1181	CGTCA-motif
TraesCS2A02G216500.1	1904	1909	CGTCA-motif
TraesCS2A02G216600.1	1331	1336	CGTCA-motif
TraesCS2A02G216600.1	1873	1878	CGTCA-motif
TraesCS2A02G216600.1	1965	1970	CGTCA-motif
TraesCS2A02G216700.1	142	147	CGTCA-motif
TraesCS2A02G216700.1	353	358	CGTCA-motif
TraesCS2A02G216700.1	543	548	CGTCA-motif
TraesCS2A02G216700.1	596	601	CGTCA-motif
TraesCS2A02G216700.1	1524	1529	CGTCA-motif
TraesCS2A02G216900.1	377	382	CGTCA-motif
TraesCS2A02G216900.1	914	919	CGTCA-motif
TraesCS2A02G216900.1	1106	1111	CGTCA-motif
TraesCS2A02G216900.1	1192	1197	CGTCA-motif
TraesCS2A02G217000.1	753	758	CGTCA-motif
TraesCS2A02G217000.1	1304	1309	CGTCA-motif
TraesCS2A02G217200.1	1508	1513	CGTCA-motif
TraesCS2A02G217200.1	1562	1567	CGTCA-motif
TraesCS2A02G217200.1	1754	1759	CGTCA-motif
TraesCS2A02G217300.1	409	414	CGTCA-motif
TraesCS2A02G217300.1	950	955	CGTCA-motif
TraesCS2A02G217300.1	1594	1599	CGTCA-motif
TraesCS2B02G240800.1	1635	1640	CGTCA-motif
TraesCS2B02G240800.1	1709	1714	CGTCA-motif
TraesCS2B02G240800.1	1810	1815	CGTCA-motif
TraesCS2B02G240800.1	1846	1851	CGTCA-motif
TraesCS2B02G240900.1	411	416	CGTCA-motif
TraesCS2B02G240900.1	1023	1028	CGTCA-motif
TraesCS2B02G240900.1	1419	1424	CGTCA-motif
TraesCS2B02G240900.1	1896	1901	CGTCA-motif
TraesCS2B02G241400.1	1216	1221	CGTCA-motif
TraesCS2B02G241400.1	1946	1951	CGTCA-motif
TraesCS2B02G241500.1	339	344	CGTCA-motif
TraesCS2B02G241600.1	1558	1563	CGTCA-motif
TraesCS2B02G241700.1	907	912	CGTCA-motif
TraesCS2B02G241700.1	1794	1799	CGTCA-motif
TraesCS2B02G241800.1	1649	1654	CGTCA-motif
TraesCS2B02G241800.1	1701	1706	CGTCA-motif
TraesCS2B02G241900.1	1876	1881	CGTCA-motif
TraesCS2B02G241900.1	1968	1973	CGTCA-motif
TraesCS2B02G242300.1	523	528	CGTCA-motif
TraesCS2B02G242300.1	1876	1881	CGTCA-motif
TraesCS2B02G242500.1	1545	1550	CGTCA-motif
TraesCS2B02G242500.1	1736	1741	CGTCA-motif
TraesCS2B02G623700.1	152	157	CGTCA-motif
TraesCS2B02G623700.1	1426	1431	CGTCA-motif
TraesCS2B02G623700.1	1800	1805	CGTCA-motif
TraesCS2B02G623900.1	175	180	CGTCA-motif
TraesCS2B02G628100.1	996	1001	CGTCA-motif
TraesCS2B02G628300.1	876	881	CGTCA-motif
TraesCS2B02G628300.1	1070	1075	CGTCA-motif
TraesCS2D02G221400.4	1596	1601	CGTCA-motif
TraesCS2D02G221400.4	1703	1708	CGTCA-motif
TraesCS2D02G221400.4	1797	1802	CGTCA-motif
TraesCS2D02G221400.4	1833	1838	CGTCA-motif
TraesCS2D02G221500.4	1303	1308	CGTCA-motif
TraesCS2D02G221500.4	1894	1899	CGTCA-motif
TraesCS2D02G221900.1	848	853	CGTCA-motif
TraesCS2D02G221900.1	1730	1735	CGTCA-motif
TraesCS2D02G222100.1	162	167	CGTCA-motif
TraesCS2D02G222100.1	1077	1082	CGTCA-motif
TraesCS2D02G222300.1	618	623	CGTCA-motif
TraesCS2D02G222300.1	679	684	CGTCA-motif
TraesCS2D02G222300.1	1438	1443	CGTCA-motif
TraesCS2D02G222700.1	1545	1550	CGTCA-motif
TraesCS2D02G222900.1	1300	1305	CGTCA-motif
TraesCS2D02G222900.1	1547	1552	CGTCA-motif
TraesCS2D02G223000.1	34	39	CGTCA-motif
TraesCS2D02G223000.1	390	395	CGTCA-motif
TraesCS2D02G223000.1	1562	1567	CGTCA-motif
TraesCS2D02G223000.1	1752	1757	CGTCA-motif
TraesCS2D02G223100.3	760	765	CGTCA-motif
TraesCS2D02G223100.3	1064	1069	CGTCA-motif
TraesCS2D02G572600.1	215	220	CGTCA-motif
TraesCS3A02G493300.1	321	326	CGTCA-motif
TraesCS3A02G493300.1	815	820	CGTCA-motif
TraesCS3A02G493500.1	175	180	CGTCA-motif
TraesCS3A02G493900.1	1060	1065	CGTCA-motif
TraesCS3B02G024100.1	836	841	CGTCA-motif
TraesCS3B02G024300.1	1023	1028	CGTCA-motif
TraesCS3B02G024300.1	1058	1063	CGTCA-motif
TraesCS3B02G555300.1	239	244	CGTCA-motif
TraesCS3B02G555300.1	503	508	CGTCA-motif
TraesCS3B02G555300.1	1700	1705	CGTCA-motif
TraesCS3B02G555600.1	315	320	CGTCA-motif
TraesCS3B02G555700.2	964	969	CGTCA-motif
TraesCS3D02G108500.1	1654	1659	CGTCA-motif
TraesCS3D02G500800.1	660	665	CGTCA-motif
TraesCS3D02G500900.1	986	991	CGTCA-motif
TraesCS3D02G500900.1	1768	1773	CGTCA-motif
TraesCS3D02G501000.1	1688	1693	CGTCA-motif
TraesCS3D02G501100.3	593	598	CGTCA-motif
TraesCS3D02G501200.1	572	577	CGTCA-motif
TraesCS3D02G501400.1	417	422	CGTCA-motif
TraesCS3D02G501400.1	1788	1793	CGTCA-motif
TraesCS5A02G052400.1	899	904	CGTCA-motif
TraesCS5D02G063800.1	412	417	CGTCA-motif
TraesCS5D02G063800.1	446	451	CGTCA-motif
TraesCS6A02G294700.1	33	38	CGTCA-motif
TraesCS6A02G294700.1	1522	1527	CGTCA-motif
TraesCS6B02G417200.1	1734	1739	CGTCA-motif
TraesCS6D02G013600.1	80	85	CGTCA-motif
TraesCS6D02G013600.1	842	847	CGTCA-motif
TraesCS6D02G013600.1	1021	1026	CGTCA-motif
TraesCS6D02G013600.1	1081	1086	CGTCA-motif
TraesCS6D02G013600.1	1135	1140	CGTCA-motif
TraesCS6D02G013600.1	1450	1455	CGTCA-motif
TraesCS6D02G013600.1	1923	1928	CGTCA-motif
TraesCS6D02G013600.1	2001	2006	CGTCA-motif
TraesCSU02G011500.1	465	470	CGTCA-motif
TraesCSU02G066200.1	1867	1872	CGTCA-motif
TraesCS1A02G273600.1	459	464	TGACG-motif
TraesCS1A02G422600.2	869	874	TGACG-motif
TraesCS1A02G422600.2	1511	1516	TGACG-motif
TraesCS1A02G422600.2	1666	1671	TGACG-motif
TraesCS1A02G422600.2	1734	1739	TGACG-motif
TraesCS1A02G422700.2	1776	1781	TGACG-motif
TraesCS1A02G422800.1	86	91	TGACG-motif
TraesCS1A02G422800.1	343	348	TGACG-motif
TraesCS1B02G283400.1	976	981	TGACG-motif
TraesCS1B02G283400.1	1073	1078	TGACG-motif
TraesCS1B02G283400.1	1215	1220	TGACG-motif
TraesCS1B02G454000.2	228	233	TGACG-motif
TraesCS1B02G454000.2	245	250	TGACG-motif
TraesCS1B02G454000.2	523	528	TGACG-motif
TraesCS1B02G454000.2	739	744	TGACG-motif
TraesCS1B02G454100.1	296	301	TGACG-motif
TraesCS1B02G454100.1	952	957	TGACG-motif
TraesCS1B02G454400.1	998	1003	TGACG-motif
TraesCS1B02G454600.1	1158	1163	TGACG-motif
TraesCS1D02G273600.5	1759	1764	TGACG-motif
TraesCS1D02G273800.2	331	336	TGACG-motif
TraesCS1D02G273800.2	784	789	TGACG-motif
TraesCS1D02G273800.2	1715	1720	TGACG-motif
TraesCS1D02G431000.1	196	201	TGACG-motif
TraesCS1D02G431000.1	1290	1295	TGACG-motif
TraesCS1D02G431000.1	1677	1682	TGACG-motif
TraesCS1D02G431000.1	1744	1749	TGACG-motif
TraesCS1D02G431400.2	1676	1681	TGACG-motif
TraesCS2A02G215800.1	834	839	TGACG-motif
TraesCS2A02G215800.1	885	890	TGACG-motif
TraesCS2A02G215800.1	930	935	TGACG-motif
TraesCS2A02G215800.1	1471	1476	TGACG-motif
TraesCS2A02G215900.1	236	241	TGACG-motif
TraesCS2A02G215900.1	918	923	TGACG-motif
TraesCS2A02G215900.1	990	995	TGACG-motif
TraesCS2A02G215900.1	1757	1762	TGACG-motif
TraesCS2A02G216400.1	1620	1625	TGACG-motif
TraesCS2A02G216500.1	875	880	TGACG-motif
TraesCS2A02G216500.1	1787	1792	TGACG-motif
TraesCS2A02G216600.1	425	430	TGACG-motif
TraesCS2A02G216600.1	474	479	TGACG-motif
TraesCS2A02G216600.1	499	504	TGACG-motif
TraesCS2A02G216700.1	341	346	TGACG-motif
TraesCS2A02G216700.1	636	641	TGACG-motif
TraesCS2A02G216700.1	1056	1061	TGACG-motif
TraesCS2A02G216900.1	339	344	TGACG-motif
TraesCS2A02G216900.1	621	626	TGACG-motif
TraesCS2A02G217000.1	452	457	TGACG-motif
TraesCS2A02G217000.1	744	749	TGACG-motif
TraesCS2A02G217000.1	1263	1268	TGACG-motif
TraesCS2A02G217200.1	400	405	TGACG-motif
TraesCS2A02G217200.1	1365	1370	TGACG-motif
TraesCS2A02G217200.1	1791	1796	TGACG-motif
TraesCS2A02G217300.1	1515	1520	TGACG-motif
TraesCS2A02G562800.1	1268	1273	TGACG-motif
TraesCS2B02G240800.1	2007	2012	TGACG-motif
TraesCS2B02G240900.1	338	343	TGACG-motif
TraesCS2B02G240900.1	906	911	TGACG-motif
TraesCS2B02G240900.1	1215	1220	TGACG-motif
TraesCS2B02G241400.1	1907	1912	TGACG-motif
TraesCS2B02G241500.1	95	100	TGACG-motif
TraesCS2B02G241500.1	1580	1585	TGACG-motif
TraesCS2B02G241500.1	1652	1657	TGACG-motif
TraesCS2B02G241600.1	813	818	TGACG-motif
TraesCS2B02G241600.1	1818	1823	TGACG-motif
TraesCS2B02G241900.1	1283	1288	TGACG-motif
TraesCS2B02G241900.1	1387	1392	TGACG-motif
TraesCS2B02G242100.2	470	475	TGACG-motif
TraesCS2B02G242500.1	774	779	TGACG-motif
TraesCS2B02G242500.1	1773	1778	TGACG-motif
TraesCS2B02G623700.1	505	510	TGACG-motif
TraesCS2B02G623900.1	28	33	TGACG-motif
TraesCS2B02G623900.1	172	177	TGACG-motif
TraesCS2B02G623900.1	687	692	TGACG-motif
TraesCS2B02G628300.1	1361	1366	TGACG-motif
TraesCS2B02G628300.1	1421	1426	TGACG-motif
TraesCS2B02G628300.1	1459	1464	TGACG-motif
TraesCS2D02G221400.4	136	141	TGACG-motif
TraesCS2D02G221400.4	189	194	TGACG-motif
TraesCS2D02G221400.4	781	786	TGACG-motif
TraesCS2D02G221400.4	832	837	TGACG-motif
TraesCS2D02G221400.4	877	882	TGACG-motif
TraesCS2D02G221400.4	1415	1420	TGACG-motif
TraesCS2D02G221400.4	2006	2011	TGACG-motif
TraesCS2D02G221500.4	173	178	TGACG-motif
TraesCS2D02G221500.4	616	621	TGACG-motif
TraesCS2D02G221500.4	841	846	TGACG-motif
TraesCS2D02G221500.4	913	918	TGACG-motif
TraesCS2D02G221500.4	1476	1481	TGACG-motif
TraesCS2D02G221500.4	1512	1517	TGACG-motif
TraesCS2D02G221500.4	1606	1611	TGACG-motif
TraesCS2D02G221500.4	1713	1718	TGACG-motif
TraesCS2D02G221900.1	431	436	TGACG-motif
TraesCS2D02G221900.1	1563	1568	TGACG-motif
TraesCS2D02G221900.1	1581	1586	TGACG-motif
TraesCS2D02G222000.1	390	395	TGACG-motif
TraesCS2D02G222000.1	466	471	TGACG-motif
TraesCS2D02G222000.1	1175	1180	TGACG-motif
TraesCS2D02G222100.1	149	154	TGACG-motif
TraesCS2D02G222100.1	1247	1252	TGACG-motif
TraesCS2D02G222100.1	1262	1267	TGACG-motif
TraesCS2D02G222100.1	1932	1937	TGACG-motif
TraesCS2D02G222300.1	317	322	TGACG-motif
TraesCS2D02G222300.1	1071	1076	TGACG-motif
TraesCS2D02G222300.1	1320	1325	TGACG-motif
TraesCS2D02G222700.1	1025	1030	TGACG-motif
TraesCS2D02G222700.1	1068	1073	TGACG-motif
TraesCS2D02G222900.1	1726	1731	TGACG-motif
TraesCS2D02G223000.1	1789	1794	TGACG-motif
TraesCS2D02G223100.3	318	323	TGACG-motif
TraesCS2D02G223100.3	654	659	TGACG-motif
TraesCS2D02G572600.1	407	412	TGACG-motif
TraesCS2D02G572600.1	562	567	TGACG-motif
TraesCS2D02G572600.1	1221	1226	TGACG-motif
TraesCS3A02G493300.1	1157	1162	TGACG-motif
TraesCS3A02G493500.1	495	500	TGACG-motif
TraesCS3A02G493500.1	537	542	TGACG-motif
TraesCS3A02G493500.1	1703	1708	TGACG-motif
TraesCS3A02G493600.1	243	248	TGACG-motif
TraesCS3A02G493600.1	404	409	TGACG-motif
TraesCS3A02G493700.3	107	112	TGACG-motif
TraesCS3A02G493800.1	2014	2019	TGACG-motif
TraesCS3B02G024300.1	1751	1756	TGACG-motif
TraesCS3B02G555300.1	186	191	TGACG-motif
TraesCS3B02G555300.1	813	818	TGACG-motif
TraesCS3B02G555300.1	929	934	TGACG-motif
TraesCS3B02G555300.1	1471	1476	TGACG-motif
TraesCS3B02G555500.2	635	640	TGACG-motif
TraesCS3B02G555600.1	138	143	TGACG-motif
TraesCS3B02G555700.2	1146	1151	TGACG-motif
TraesCS3B02G555700.2	1694	1699	TGACG-motif
TraesCS3B02G555800.1	27	32	TGACG-motif
TraesCS3D02G108500.1	879	884	TGACG-motif
TraesCS3D02G108500.1	1256	1261	TGACG-motif
TraesCS3D02G500900.1	215	220	TGACG-motif
TraesCS3D02G501000.1	1440	1445	TGACG-motif
TraesCS3D02G501100.3	500	505	TGACG-motif
TraesCS3D02G501100.3	713	718	TGACG-motif
TraesCS3D02G501100.3	1699	1704	TGACG-motif
TraesCS3D02G501400.1	335	340	TGACG-motif
TraesCS3D02G501400.1	2014	2019	TGACG-motif
TraesCS5A02G052400.1	79	84	TGACG-motif
TraesCS5A02G052400.1	754	759	TGACG-motif
TraesCS5A02G052400.1	1542	1547	TGACG-motif
TraesCS5A02G052400.1	1763	1768	TGACG-motif
TraesCS5A02G052400.1	1816	1821	TGACG-motif
TraesCS5B02G064400.1	1779	1784	TGACG-motif
TraesCS5B02G064400.1	1829	1834	TGACG-motif
TraesCS5D02G063800.1	152	157	TGACG-motif
TraesCS5D02G063800.1	162	167	TGACG-motif
TraesCS5D02G063800.1	409	414	TGACG-motif
TraesCS5D02G063800.1	479	484	TGACG-motif
TraesCS5D02G063800.1	608	613	TGACG-motif
TraesCS5D02G063800.1	1591	1596	TGACG-motif
TraesCS5D02G063800.1	1817	1822	TGACG-motif
TraesCS6A02G294700.1	564	569	TGACG-motif
TraesCS6D02G013600.1	142	147	TGACG-motif
TraesCS6D02G013600.1	347	352	TGACG-motif
TraesCS6D02G013600.1	1246	1251	TGACG-motif
TraesCS6D02G013600.1	1474	1479	TGACG-motif
TraesCS7A02G105100.1	27	32	TGACG-motif
TraesCS7A02G105100.1	161	166	TGACG-motif
TraesCS7A02G105100.1	1344	1349	TGACG-motif
TraesCS7B02G233100.1	1367	1372	TGACG-motif
TraesCS7B02G233100.1	1985	1990	TGACG-motif
TraesCS7D02G099300.1	391	396	TGACG-motif
TraesCS7D02G099300.1	1334	1339	TGACG-motif
TraesCS7D02G099300.1	1903	1908	TGACG-motif
TraesCS7D02G328900.1	1985	1990	TGACG-motif
TraesCSU02G011500.1	1870	1875	TGACG-motif
TraesCS1A02G422800.1	1047	1056	O2-site
TraesCS1A02G422800.1	1066	1075	O2-site
TraesCS1B02G283400.1	1767	1776	O2-site
TraesCS1D02G273600.5	796	805	O2-site
TraesCS1D02G273600.5	991	1000	O2-site
TraesCS1D02G273700.1	925	934	O2-site
TraesCS1D02G273700.1	1644	1653	O2-site
TraesCS2A02G216400.1	1303	1312	O2-site
TraesCS2A02G216500.1	1337	1346	O2-site
TraesCS2A02G217200.1	1189	1198	O2-site
TraesCS2A02G562800.1	61	70	O2-site
TraesCS2B02G240900.1	51	60	O2-site
TraesCS2B02G241600.1	1264	1273	O2-site
TraesCS2B02G241700.1	1929	1937	O2-site
TraesCS2D02G221400.4	323	332	O2-site
TraesCS2D02G221900.1	1579	1587	O2-site
TraesCS2D02G222000.1	835	844	O2-site
TraesCS3A02G493300.1	1404	1413	O2-site
TraesCS3B02G555300.1	184	193	O2-site
TraesCS3D02G108500.1	1909	1918	O2-site
TraesCS5A02G338500.1	879	888	O2-site
TraesCS5B02G064400.1	1787	1796	O2-site
TraesCS5B02G064400.1	1822	1830	O2-site
TraesCS5D02G063800.1	690	698	O2-site
TraesCS5D02G063800.1	1810	1818	O2-site
TraesCS6A02G294700.1	1709	1718	O2-site
TraesCS6A02G294700.1	1778	1787	O2-site
TraesCS6B02G417200.1	854	863	O2-site
TraesCS1A02G422700.2	1974	1980	GC-motif
TraesCS1B02G454000.2	503	509	GC-motif
TraesCS1D02G430800.1	652	658	GC-motif
TraesCS2A02G215800.1	780	786	GC-motif
TraesCS2A02G215800.1	1879	1885	GC-motif
TraesCS2A02G215900.1	792	798	GC-motif
TraesCS2A02G216300.1	2002	2008	GC-motif
TraesCS2A02G216600.1	309	315	GC-motif
TraesCS2A02G216700.1	1662	1668	GC-motif
TraesCS2B02G240900.1	1361	1367	GC-motif
TraesCS2B02G241400.1	2002	2008	GC-motif
TraesCS2B02G241600.1	392	398	GC-motif
TraesCS2B02G241600.1	899	905	GC-motif
TraesCS2B02G241900.1	126	132	GC-motif
TraesCS2B02G241900.1	831	837	GC-motif
TraesCS2B02G623900.1	542	548	GC-motif
TraesCS2D02G221400.4	727	733	GC-motif
TraesCS2D02G221500.4	715	721	GC-motif
TraesCS2D02G221900.1	2002	2008	GC-motif
TraesCS2D02G222700.1	816	822	GC-motif
TraesCS2D02G223000.1	69	75	GC-motif
TraesCS2D02G223100.3	523	529	GC-motif
TraesCS3B02G555500.2	349	355	GC-motif
TraesCS3B02G555800.1	1114	1120	GC-motif
TraesCS3D02G500800.1	585	591	GC-motif
TraesCS3D02G501200.1	1818	1824	GC-motif
TraesCS5A02G052400.1	522	528	GC-motif
TraesCS6B02G417200.1	1032	1038	GC-motif
TraesCS6D02G013400.2	919	925	GC-motif
TraesCS6D02G013600.1	890	896	GC-motif
TraesCS6D02G013600.1	1976	1982	GC-motif
TraesCS2A02G215900.1	1607	1614	GARE-motif
TraesCS2A02G216400.1	862	869	GARE-motif
TraesCS2B02G241900.1	1192	1199	GARE-motif
TraesCS2B02G242100.2	903	910	GARE-motif
TraesCS2D02G221500.4	1532	1539	GARE-motif
TraesCS5A02G051700.1	1202	1209	GARE-motif
TraesCS7A02G105100.1	1102	1109	GARE-motif
TraesCS7B02G233100.1	503	510	GARE-motif
TraesCS7D02G099300.1	1094	1101	GARE-motif
TraesCS7D02G328900.1	498	505	GARE-motif
TraesCSU02G011500.1	1639	1646	GARE-motif
TraesCS1A02G273600.1	1933	1940	P-box
TraesCS1A02G422700.2	1715	1722	P-box
TraesCS1B02G283400.1	1919	1926	P-box
TraesCS1D02G273600.5	1889	1896	P-box
TraesCS1D02G273700.1	1897	1904	P-box
TraesCS1D02G273800.2	1842	1849	P-box
TraesCS2A02G215800.1	1946	1953	P-box
TraesCS2A02G216300.1	990	997	P-box
TraesCS2A02G216300.1	1497	1504	P-box
TraesCS2A02G217000.1	238	245	P-box
TraesCS2B02G240800.1	1521	1528	P-box
TraesCS2B02G242300.1	788	795	P-box
TraesCS2D02G221400.4	1939	1946	P-box
TraesCS2D02G221900.1	1297	1304	P-box
TraesCS2D02G222000.1	1771	1778	P-box
TraesCS2D02G222900.1	1520	1527	P-box
TraesCS3A02G493600.1	351	358	P-box
TraesCS3B02G024300.1	714	721	P-box
TraesCS3B02G555600.1	1069	1076	P-box
TraesCS5A02G052400.1	1434	1441	P-box
TraesCS6A02G294700.1	1616	1623	P-box
TraesCS3A02G493300.1	1486	1498	P-box
TraesCS3A02G493600.1	342	354	P-box

## Sheet: Supplementary Table S5
Supplementary Table S5. The information of miRNAs targeting TaCBS genes.
miRNA_Acc.	Target_Acc.	Expectation	UPE$	miRNA_start	miRNA_end	Target_start	Target_end	miRNA_aligned_fragment	alignment	Target_aligned_fragment	Inhibition	Multiplicity
tae-miR164	TaCRK90_7A	3.5	-1	1	21	356	376	UGGAGAAGCAGGGCACGUGCA	..:::::.: ::::::::.	GCUGCGUGCUCGGCUUCUCCG	Translation	1
tae-miR164	TaCRK92_7D	3.5	-1	1	21	356	376	UGGAGAAGCAGGGCACGUGCA	..:::::.: ::::::::.	GCUGCGUGCUCGGCUUCUCCG	Translation	1
tae-miR164	TaCRK21_2A	3.5	-1	1	21	44	64	UGGAGAAGCAGGGCACGUGCA	: : :::::::: :::::.:.	UCCUCGUGCCCUUCUUCUUCG	Cleavage	1
tae-miR171b	TaCRK47_2D	3.5	-1	1	21	1254	1274	UUGAGCCGUGCCAAUAUCACG	::.::::::::: :::: :	GCUGGUAUUGGCACAGCUCCA	Cleavage	1
tae-miR444a	TaCRK26_2A	3.5	-1	1	21	1100	1120	UUGCUGCCUCAAGCUUGCUGC	..::..::::::::. ::::	CUGGCGGGCUUGAGGUCGCAA	Cleavage	1
tae-miR444a	TaCRK52_2D	3.5	-1	1	21	1097	1117	UUGCUGCCUCAAGCUUGCUGC	..::..::::::::. ::::	CUGGCGGGCUUGAGGUCGCAA	Cleavage	1
tae-miR444b	TaCRK52_2D	3.5	-1	1	21	1097	1117	UUGCUGCCUCAAGCUUGCUGC	..::..::::::::. ::::	CUGGCGGGCUUGAGGUCGCAA	Cleavage	1
tae-miR444b	TaCRK26_2A	3.5	-1	1	21	1100	1120	UUGCUGCCUCAAGCUUGCUGC	..::..::::::::. ::::	CUGGCGGGCUUGAGGUCGCAA	Cleavage	1
tae-miR9656-3p	TaCRK87_6B	3.5	-1	1	21	1012	1032	CUUCGAGACUCUGAACAGCGG	.::.:::::::: :::.:::	UCGUUGUUCAGAUUCUUGAAA	Cleavage	1
tae-miR1120b-3p	TaCRK87_6B	4	-1	1	21	1200	1220	UUCUUAUAUUGUGGGACAGAG	:: ::.:::: :::::::	AGCUAGCCUACAACAUAAGAA	Cleavage	1
tae-miR1129	TaCRK53_2D	4	-1	1	24	891	914	CAGCGAGCCAGCGGAGACCGGCAG	: :.: ::: .:.:::.:.::::	GUUCUGUUCUAUGUUGGUUUGCUG	Cleavage	1
tae-miR1129	TaCRK27_2A	4	-1	1	24	897	920	CAGCGAGCCAGCGGAGACCGGCAG	: :.: ::: .:.:::.:.::::	GUUCUGUUCUAUGUUGGUUUGCUG	Cleavage	1
tae-miR1136	TaCRK94_U	4	-1	1	24	1961	1984	UUGUCGCAGGUAUGGAUGUAUCUA	:::..: :::::.:::: ::::	AUGAUGUAACCAUAUCUGCCACAA	Cleavage	1
tae-miR1136	TaCRK91_7B	4	-1	1	24	861	883	UUGUCGCAGGUAUGGAUGUAUCUA	:::: :::: :::::.::::. .:	UAGA-ACAUACAUACUUGCGGGGA	Cleavage	1
tae-miR1136	TaCRK93_7D	4	-1	1	24	861	883	UUGUCGCAGGUAUGGAUGUAUCUA	:::: :::: :::::.::::. .:	UAGA-ACAUACAUACUUGCGGGGA	Cleavage	1
tae-miR1139	TaCRK60_3A	4	-1	1	22	986	1007	AGAGUAACAUACACUAGUAACA	::.: :::.:::::.:.:	CAAUAUUUCUGUGUGUUAUUUU	Cleavage	1
tae-miR164	TaCRK94_U	4	-1	1	21	338	358	UGGAGAAGCAGGGCACGUGCA	:..::: :.: :::::::::	CGUGCGUCCUCGGCUUCUCCA	Translation	1
tae-miR171b	TaCRK32_2B	4	-1	1	21	1170	1190	UUGAGCCGUGCCAAUAUCACG	::.:.::::::: :::: :	GCUGGUGUUGGCACAGCUCCA	Cleavage	1
tae-miR9652-5p	TaCRK67_3B	4	-1	1	22	456	477	CCUGUUUGUCAUUAAGUUUCUU	:::::::::::::::.	UAACAACUUAAUGACAAACGCC	Cleavage	1
tae-miR9657b-5p	TaCRK85_5D	4	-1	1	21	1055	1074	UUCGUCGGAGAAGCAUGUUGC	:.::: ::::::::::::.	CCGACAA-CUUCUCCGACGAG	Cleavage	1
tae-miR9657b-5p	TaCRK83_5B	4	-1	1	21	1034	1053	UUCGUCGGAGAAGCAUGUUGC	:.::: ::::::::::::.	CCGACAA-CUUCUCCGACGAG	Cleavage	1
tae-miR9657b-5p	TaCRK78_5A	4	-1	1	21	1037	1056	UUCGUCGGAGAAGCAUGUUGC	:.::: ::::::::::::.	CCGACAA-CUUCUCCGACGAG	Cleavage	1
tae-miR9657b-5p	TaCRK82_5B	4	-1	1	21	1070	1089	UUCGUCGGAGAAGCAUGUUGC	:.::: ::::::::::::.	CCGACAA-CUUCUCCGACGAG	Cleavage	1
tae-miR9657b-5p	TaCRK81_5B	4	-1	1	21	1070	1089	UUCGUCGGAGAAGCAUGUUGC	..::: ::::::::::::.	CUGACAA-CUUCUCCGACGAG	Cleavage	2
tae-miR9673-5p	TaCRK68_3B	4	-1	1	20	986	1005	UAAGAAGCAAAUAGCACAUG	..::::.::::::.::: :	UGUGUGUUAUUUGUUUCGUU	Cleavage	1
tae-miR9778	TaCRK79_5A	4	-1	1	21	734	755	UGCAUCAUCUCGAA-CUCGUCG	::::: ::::::.::.:::	ACACGAGGUUCGAGGUGGUGCC	Cleavage	2
tae-miR1119	TaCRK39_2B	4.5	-1	1	24	15	38	UGGCACGGCGUGAUGCUGAGUCAG	:..::.:::.::: ::::	CAUGGUUGGCGUCAUGCCCUGCCU	Cleavage	1
tae-miR1119	TaCRK53_2D	4.5	-1	1	24	15	38	UGGCACGGCGUGAUGCUGAGUCAG	:..::.:::.::: ::::	CAUGGUUGGCGUCAUGCCCUGCCU	Cleavage	1
tae-miR1119	TaCRK27_2A	4.5	-1	1	24	15	38	UGGCACGGCGUGAUGCUGAGUCAG	:..::.:::.::: ::::	CAUGGUUGGCGUCAUGCCCUGCCU	Cleavage	1
tae-miR1119	TaCRK40_2B	4.5	-1	1	24	15	38	UGGCACGGCGUGAUGCUGAGUCAG	:..::.:::.::: ::::	CAUGGUUGGCGUCAUGCCCUGCCU	Cleavage	1
tae-miR1119	TaCRK70_3D	4.5	-1	1	24	1022	1045	UGGCACGGCGUGAUGCUGAGUCAG	:: :::.:::.::::: :	AUCUACCAACAUUACGUCGUGCGA	Cleavage	1
tae-miR1121	TaCRK60_3A	4.5	-1	1	22	944	966	AGUAGUGAUCUAAA-CGCUCUUA	.::.::: :::.:::.:.:.::	GGAGGGCGCUUUGGAUUAUUGCU	Cleavage	1
tae-miR1123	TaCRK68_3B	4.5	-1	1	23	1261	1283	UCCGUGAGACCUGGUCUCAUAGA	:::: .:::.:::::::	CAUUCAAGACAGGGUUUCACGGA	Cleavage	1
tae-miR164	TaCRK70_3D	4.5	-1	1	21	1921	1941	UGGAGAAGCAGGGCACGUGCA	::::.: ::::: :::::.:	UGCAUGAGCCCUACUUCUUCU	Cleavage	1
tae-miR164	TaCRK47_2D	4.5	-1	1	21	434	454	UGGAGAAGCAGGGCACGUGCA	..::: :.: ::::::::.	GCUGCGUCCUCCGCUUCUCCG	Translation	1
tae-miR164	TaCRK32_2B	4.5	-1	1	21	341	361	UGGAGAAGCAGGGCACGUGCA	..::: :.: ::::::::.	ACUGCGUCCUCCGCUUCUCCG	Translation	1
tae-miR164	TaCRK18_2A	4.5	-1	1	21	338	358	UGGAGAAGCAGGGCACGUGCA	..::: :.. :::::::::	CCUGCGUCCUUCGCUUCUCCA	Translation	1
tae-miR167a	TaCRK80_5A	4.5	-1	1	21	766	785	UGAAGCUGCCAGCAUGAUCUA	::. ::::::: ::::::::	CAGGCCAUGCUG-CAGCUUCA	Cleavage	1
tae-miR167b	TaCRK80_5A	4.5	-1	1	21	766	785	UGAAGCUGACAGCAUGAUCUA	::. ::::::: ::::::::	CAGGCCAUGCUG-CAGCUUCA	Cleavage	1
tae-miR167c-5p	TaCRK80_5A	4.5	-1	1	22	765	785	UGAAGCUGCCAGCAUGAUCUGC	:::. ::::::: ::::::::	CCAGGCCAUGCUG-CAGCUUCA	Cleavage	1
tae-miR444a	TaCRK57_3A	4.5	-1	1	21	51	71	UUGCUGCCUCAAGCUUGCUGC	..:::::. :: :::::::.	AUGGCAAGUGUGCGGCAGCAG	Cleavage	1
tae-miR444b	TaCRK57_3A	4.5	-1	1	21	51	71	UUGCUGCCUCAAGCUUGCUGC	..:::::. :: :::::::.	AUGGCAAGUGUGCGGCAGCAG	Cleavage	1
tae-miR5048-5p	TaCRK45_2D	4.5	-1	1	22	1460	1481	UUUGCAGGUUUUAGGUCUAAGU	::::.: ..::.::::::	UCGCAGACUUUGGACUUGCAAA	Cleavage	1
tae-miR5084	TaCRK42_2B	4.5	-1	1	24	471	494	AUACAGUACUGCAGAGGAUCCUAA	:.::: :: ::::::::: :::	CUGGGAGCCGCUGCAGUACCGUAA	Cleavage	1
tae-miR5086	TaCRK13_1D	4.5	-1	1	21	735	755	ACAUUGGUGGAAGGCGUGGUA	:::: ::: :.::.:::::	GACCAAGCCCUUCAUCAAUGG	Cleavage	1
tae-miR5086	TaCRK4_1A	4.5	-1	1	21	810	830	ACAUUGGUGGAAGGCGUGGUA	:::: ::: :.::.:::::	GACCAAGCCCUUCAUCAAUGG	Cleavage	1
tae-miR5086	TaCRK77_5A	4.5	-1	1	21	1998	2018	ACAUUGGUGGAAGGCGUGGUA	: :::::.. ::.::...:::	UUCCACGUUGUCUACUGGUGU	Cleavage	1
tae-miR5086	TaCRK84_5D	4.5	-1	1	21	1995	2015	ACAUUGGUGGAAGGCGUGGUA	: :::::.. ::.::...:::	UUCCACGUUGUCUACUGGUGU	Cleavage	1
tae-miR5086	TaCRK81_5B	4.5	-1	1	21	1967	1987	ACAUUGGUGGAAGGCGUGGUA	: :::::.. ::.::...:::	UUCCACGUUGUCUACUGGUGU	Cleavage	1
tae-miR5086	TaCRK82_5B	4.5	-1	1	21	1980	2000	ACAUUGGUGGAAGGCGUGGUA	:::::.. ::.::...:::	CUCCACGUUGUCUACUGGUGU	Cleavage	1
tae-miR531	TaCRK39_2B	4.5	-1	1	21	324	344	CGCUCGCCGGAGCAGCGUGCA	::.: :::: :::::::: :	GGCGCUCUGCGCCGGCGAGAG	Translation	1
tae-miR531	TaCRK53_2D	4.5	-1	1	21	321	341	CGCUCGCCGGAGCAGCGUGCA	::.: :::: :::::::: :	GGCGCUCUGCGCCGGCGAGAG	Translation	1
tae-miR531	TaCRK27_2A	4.5	-1	1	21	327	347	CGCUCGCCGGAGCAGCGUGCA	::.: :::: :::::::: :	GGCGCUCUGCGCCGGCGAGAG	Translation	1
tae-miR531	TaCRK24_2A	4.5	-1	1	21	524	544	CGCUCGCCGGAGCAGCGUGCA	:::.:: :: :::::::::	AGCAUGCGGCGGCGGCGAGCG	Translation	1
tae-miR531	TaCRK40_2B	4.5	-1	1	21	324	344	CGCUCGCCGGAGCAGCGUGCA	::.: :::: :::::::: :	GGCGCUCUGCGCCGGCGAGAG	Translation	1
tae-miR531	TaCRK51_2D	4.5	-1	1	21	333	353	CGCUCGCCGGAGCAGCGUGCA	::.: :::: :::::::: :	GGCGCUCUGCGCCGGCGAGAG	Translation	1
tae-miR531	TaCRK25_2A	4.5	-1	1	21	333	353	CGCUCGCCGGAGCAGCGUGCA	::.: :::: :::::::: :	GGCGCUCUGCGCCGGCGAGAG	Translation	1
tae-miR9657a-3p	TaCRK49_2D	4.5	-1	1	21	847	867	UGUGCUUCCUCGUCGAACGGU	: :: :: :::::::::::	CCAGUCGGAGGAGGAAGCACA	Cleavage	1
tae-miR9657b-5p	TaCRK94_U	4.5	-1	1	21	419	438	UUCGUCGGAGAAGCAUGUUGC	..::: ::::::.::.:::	AUGACA-GCUUCUUCGGCGAC	Cleavage	1
tae-miR9657b-5p	TaCRK84_5D	4.5	-1	1	21	1085	1104	UUCGUCGGAGAAGCAUGUUGC	:.::: ::::::.:::::.	CCGACAA-CUUCUCUGACGAG	Cleavage	1
tae-miR9668-5p	TaCRK76_3D	4.5	-1	1	21	441	461	CCAAUGACAAGUAUUUUCGGA	:::::::: :::::::	UGACAAAAUACUCGUCAUUGC	Cleavage	1
tae-miR9676-5p	TaCRK6_1B	4.5	-1	1	22	841	862	UGGAUGUCAUCGUGGCCGUACA	::: : .::: :.::::::	UUGACGCCGGCGACGGCAUCCA	Cleavage	1
tae-miR9677a	TaCRK84_5D	4.5	-1	1	22	125	146	UGGCCGUUGGUAGAGUAGGAGA	.::::.::: ::::..::: :	CUUCCUGCUCGACCAGUGGCAA	Cleavage	1
tae-miR9677b	TaCRK87_6B	4.5	-1	1	21	19	39	CAGGGCGGGGAACAGGUGGCC	:: :.: ::::.:::..::	CUCCUCUUCUUCCUCGCUUUG	Cleavage	1
tae-miR9775	TaCRK58_3A	4.5	-1	1	22	477	498	UGUGCGCAAUAAGAUUUUGCUA	::...::::.:::. :::.	CUUCAGGGUCUUGUUGUUCACG	Cleavage	1
tae-miR9775	TaCRK66_3B	4.5	-1	1	22	573	594	UGUGCGCAAUAAGAUUUUGCUA	:::. ::::.:::. :::.	CUUCAAGCUCUUGUUGUUCACG	Cleavage	1
tae-miR9775	TaCRK76_3D	4.5	-1	1	22	513	534	UGUGCGCAAUAAGAUUUUGCUA	::.. ::::.:::. ::::	CUUCAGGUUCUUGUUGUUCACA	Cleavage	1
tae-miR9775	TaCRK61_3A	4.5	-1	1	22	501	522	UGUGCGCAAUAAGAUUUUGCUA	::.. ::::.:::. ::::	CUUCAGGUUCUUGUUGUUCACA	Cleavage	1
tae-miR9775	TaCRK68_3B	4.5	-1	1	22	486	507	UGUGCGCAAUAAGAUUUUGCUA	::: ::::.:::. ::::	UUUCAACUUCUUGUUGUUCACA	Cleavage	1
tae-miR1120b-3p	TaCRK4_1A	5	-1	1	21	1777	1797	UUCUUAUAUUGUGGGACAGAG	:::: :::::.:::..::.	CUCUUGACCACAGUAUGGGAG	Cleavage	1
tae-miR1120b-3p	TaCRK13_1D	5	-1	1	21	1708	1728	UUCUUAUAUUGUGGGACAGAG	:::: :::::.:::..::.	CUCUUGACCACAGUAUGGGAG	Cleavage	1
tae-miR1121	TaCRK68_3B	5	-1	1	22	935	957	AGUAGUGAUCUAAA-CGCUCUUA	.::.:.: :::.:::.:.:.::	GGAGGGUGCUUUGGAUUAUUGCU	Cleavage	1
tae-miR1123	TaCRK45_2D	5	-1	1	23	572	594	UCCGUGAGACCUGGUCUCAUAGA	:: ::: ::::: .:.::::.	ACUUCGAGCCCAGGAUUUACGGG	Cleavage	1
tae-miR1127b-3p	TaCRK92_7D	5	-1	1	21	1256	1276	ACAAGUAUUUCUGGACGGAGG	:. :::.: .::::::::	UAUUGGUCUAUGAAUACUUGC	Translation	1
tae-miR1127b-3p	TaCRK94_U	5	-1	1	21	1253	1273	ACAAGUAUUUCUGGACGGAGG	:. :::.: .::::::::	UAUUGGUCUAUGAAUACUUGC	Translation	1
tae-miR1127b-3p	TaCRK90_7A	5	-1	1	21	1253	1273	ACAAGUAUUUCUGGACGGAGG	:. :::.: .::::::::	UAUUGGUCUAUGAAUACUUGC	Translation	1
tae-miR1128	TaCRK74_3D	5	-1	1	21	1808	1828	UACUACUCCCUCCGUCCGAAA	: ::::: :::::::: ::	UCUCGGAAGGAGGGAGAUGUC	Cleavage	1
tae-miR1129	TaCRK52_2D	5	-1	1	24	19	42	CAGCGAGCCAGCGGAGACCGGCAG	:: :. ::.::::: :::::.::	CUCCUCGUUUCCGCCAGCUCGUUG	Translation	1
tae-miR1129	TaCRK38_2B	5	-1	1	24	906	929	CAGCGAGCCAGCGGAGACCGGCAG	: :.: ::: .:.:::.: ::::	GUUCUGUUCUAUGUUGGUUGGCUG	Cleavage	1
tae-miR1129	TaCRK25_2A	5	-1	1	24	903	926	CAGCGAGCCAGCGGAGACCGGCAG	: :.: ::: .:.:::.: ::::	GUUCUGUUCUAUGUUGGUUGGCUG	Cleavage	1
tae-miR1129	TaCRK51_2D	5	-1	1	24	903	926	CAGCGAGCCAGCGGAGACCGGCAG	: :.: ::: .:.:::.: ::::	GUUCUGUUCUAUGUUGGUUGGCUG	Cleavage	1
tae-miR1130a	TaCRK24_2A	5	-1	1	23	411	433	CCUCCGUCUCGUAAUGUAAGACG	:: ..:: ::::: ::::::	GCCCUGGUAUAACGAGCCGGAGG	Cleavage	1
tae-miR1136	TaCRK92_7D	5	-1	1	24	1967	1990	UUGUCGCAGGUAUGGAUGUAUCUA	::::.. :::::.:::. .:::	AUGAUAUGACCAUAUCUGUAGCAA	Cleavage	1
tae-miR1137a	TaCRK57_3A	5	-1	1	20	307	326	UAGUACAAAGUUGAGUCAUC	: ::: : :: ::::::::	AAGGACGCCACCUUGUACUA	Cleavage	1
tae-miR1139	TaCRK68_3B	5	-1	1	22	977	998	AGAGUAACAUACACUAGUAACA	::.: :::.:::::.:.	CAAUAUUUUUGUGUGUUAUUUG	Cleavage	1
tae-miR160	TaCRK11_1D	5	-1	1	21	1284	1304	UGCCUGGCUCCCUGUAUGCCA	:::.:::::. .:.:::.	GAUCAUGCAGGGGAUCGGGCG	Cleavage	1
tae-miR164	TaCRK8_1B	5	-1	1	21	1883	1902	UGGAGAAGCAGGGCACGUGCA	::: ::: .:: :::::::::	UGC-CGUCUCCAGCUUCUCCA	Translation	1
tae-miR164	TaCRK43_2D	5	-1	1	21	398	418	UGGAGAAGCAGGGCACGUGCA	: ..: ::.: :::::::::	UCUGCCAGCUCCGCUUCUCCA	Translation	1
tae-miR164	TaCRK28_2B	5	-1	1	21	398	418	UGGAGAAGCAGGGCACGUGCA	: ..: ::.: :::::::::	UCUGCCAGCUCCGCUUCUCCA	Translation	1
tae-miR164	TaCRK16_2A	5	-1	1	21	398	418	UGGAGAAGCAGGGCACGUGCA	: ..: ::.: :::::::::	UCUGCCAGCUCCGCUUCUCCA	Translation	1
tae-miR164	TaCRK49_2D	5	-1	1	21	377	397	UGGAGAAGCAGGGCACGUGCA	..:: :.: :::::::::	CCUGCGCACUCCGCUUCUCCA	Translation	1
tae-miR164	TaCRK50_2D	5	-1	1	21	359	379	UGGAGAAGCAGGGCACGUGCA	..: : :.: :::::::::	CCUGCUUCCUCCGCUUCUCCA	Translation	1
tae-miR167b	TaCRK64_3B	5	-1	1	21	1954	1974	UGAAGCUGACAGCAUGAUCUA	: ::..::::::: :: :::	GACAUUGUGCUGUCCGCAUCA	Cleavage	1
tae-miR319	TaCRK86_6A	5	-1	1	21	96	116	UUGGACUGAAGGGAGCUCCCU	::: ::. :::::::::	CAACAGCGCCUAUCAGUCCAA	Translation	1
tae-miR444a	TaCRK17_2A	5	-1	1	21	1091	1111	UUGCUGCCUCAAGCUUGCUGC	::: ::::::::.:: :: :.	GCAACAAGCUUGGGGAAGGAG	Cleavage	1
tae-miR444a	TaCRK72_3D	5	-1	1	21	54	74	UUGCUGCCUCAAGCUUGCUGC	..:::.:. :: :::::::.	AUGGCAGGUGUGCGGCAGCAG	Cleavage	1
tae-miR444b	TaCRK17_2A	5	-1	1	21	1091	1111	UUGCUGCCUCAAGCUUGCUGC	::: ::::::::.:: :: :.	GCAACAAGCUUGGGGAAGGAG	Cleavage	1
tae-miR444b	TaCRK72_3D	5	-1	1	21	54	74	UUGCUGCCUCAAGCUUGCUGC	..:::.:. :: :::::::.	AUGGCAGGUGUGCGGCAGCAG	Cleavage	1
tae-miR5048-5p	TaCRK18_2A	5	-1	1	22	1460	1481	UUUGCAGGUUUUAGGUCUAAGU	::::.: ..::.:::::.	UCGCAGACUUUGGACUUGCAAG	Cleavage	1
tae-miR5048-5p	TaCRK30_2B	5	-1	1	22	1460	1481	UUUGCAGGUUUUAGGUCUAAGU	::::.: ..::.:::::.	UCGCAGACUUUGGACUUGCAAG	Cleavage	1
tae-miR5048-5p	TaCRK41_2B	5	-1	1	22	1013	1034	UUUGCAGGUUUUAGGUCUAAGU	:.:::: :::.:.:: :.:	CAGUGGACCGAAAGCUUGGAGA	Cleavage	1
tae-miR5049-3p	TaCRK76_3D	5	-1	1	21	507	527	AAUAUGGAUCGGAGGGAGUAC	:::::.:: :.:.: :.::	CGACUCCUUCAGGUUCUUGUU	Translation	1
tae-miR5049-3p	TaCRK60_3A	5	-1	1	21	498	518	AAUAUGGAUCGGAGGGAGUAC	:::::.:: :.:.: :.::	UGACUCCUUCAGGUUCUUGUU	Translation	1
tae-miR5049-3p	TaCRK61_3A	5	-1	1	21	495	515	AAUAUGGAUCGGAGGGAGUAC	:::::.:: :.:.: :.::	UGACUCCUUCAGGUUCUUGUU	Translation	1
tae-miR5050	TaCRK23_2A	5	-1	1	21	1461	1481	UUGAACGACCUCACCAUGUCG	::.. ::: :::::.:::..:	CGGUUUGGCGAGGUUGUUUGA	Cleavage	1
tae-miR5050	TaCRK37_2B	5	-1	1	21	1461	1481	UUGAACGACCUCACCAUGUCG	::.. ::: :::::.:::..:	CGGUUUGGCGAGGUUGUUUGA	Cleavage	1
tae-miR5085	TaCRK85_5D	5	-1	1	21	982	1002	AAGGACAUUUUUUGUGGCCUG	: :::::...::.::: :.:	CCGGCCAUGGAAGAUGACUUC	Cleavage	1
tae-miR5085	TaCRK54_2D	5	-1	1	21	818	838	AAGGACAUUUUUUGUGGCCUG	:::: ::. ::: ::.:::	GCGGCCCCAGCAAAGGUUCUU	Translation	1
tae-miR5086	TaCRK64_3B	5	-1	1	21	1998	2018	ACAUUGGUGGAAGGCGUGGUA	.::::::: :::..::: :	GGCCACGCCGUCCGUCAACGA	Cleavage	1
tae-miR5086	TaCRK49_2D	5	-1	1	21	405	425	ACAUUGGUGGAAGGCGUGGUA	.: .:.: ::::::::::	CUUCCUGUCCUCCACCAAUGG	Cleavage	1
tae-miR5086	TaCRK1_1A	5	-1	1	21	613	633	ACAUUGGUGGAAGGCGUGGUA	.: ::: :: :.:::::::	GGCGACGACUGCUACCAAUGC	Translation	1
tae-miR531	TaCRK67_3B	5	-1	1	21	785	805	CGCUCGCCGGAGCAGCGUGCA	::.: ::.:::::.:: :	CCCAUGAUGUUCCGGUGAUCA	Cleavage	1
tae-miR5384-3p	TaCRK52_2D	5	-1	1	21	209	229	UGAGCGCGCCGCCGUCGAAUG	::: :: .::::::.::.	GCUUCUCCGCUGGCGCGUUCG	Cleavage	1
tae-miR5384-3p	TaCRK26_2A	5	-1	1	21	209	229	UGAGCGCGCCGCCGUCGAAUG	::: :: .::::::.::.	GCUUCUCCGCUGGCGCGUUCG	Cleavage	1
tae-miR9652-5p	TaCRK59_3A	5	-1	1	22	456	477	CCUGUUUGUCAUUAAGUUUCUU	: .::::: :::::::::.	UAAGAACUUCAUGACAAACGCC	Cleavage	1
tae-miR9652-5p	TaCRK66_3B	5	-1	1	22	534	555	CCUGUUUGUCAUUAAGUUUCUU	.:.:::.::::..::::	CGAGAGCUUGAUGAUGAACAUC	Cleavage	1
tae-miR9652-5p	TaCRK58_3A	5	-1	1	22	438	459	CCUGUUUGUCAUUAAGUUUCUU	.:.:::.::::..::::	CGAGAGCUUGAUGAUGAACAUC	Cleavage	1
tae-miR9653a-3p	TaCRK75_3D	5	-1	1	21	375	395	UUUGAGACUUUGGCCAUGGCC	:::: .:::. ::::.::	GUGCAUGCUCAAGUUCUCGAA	Cleavage	1
tae-miR9655-3p	TaCRK46_2D	5	-1	1	21	919	939	CAAGGGAAGGAAGUAGCCAAC	:: : .:.::::::::.:: :	GUCGUUUGCUUCCUUCUCUGG	Cleavage	1
tae-miR9655-3p	TaCRK19_2A	5	-1	1	21	913	933	CAAGGGAAGGAAGUAGCCAAC	:: : .:.::::::::.:: :	GUCGUUUGCUUCCUUCUCUGG	Cleavage	1
tae-miR9657a-3p	TaCRK22_2A	5	-1	1	21	841	861	UGUGCUUCCUCGUCGAACGGU	: :: :: ::::::::.::	CCAGUCGGAGGAGGAAGCGCA	Cleavage	1
tae-miR9657b-5p	TaCRK89_6D	5	-1	1	21	1933	1953	UUCGUCGGAGAAGCAUGUUGC	:::::: :: : .::::::.	CCAACAUUCUGCAUCGACGAG	Translation	1
tae-miR9657b-5p	TaCRK47_2D	5	-1	1	21	1969	1989	UUCGUCGGAGAAGCAUGUUGC	: .::: :::::.::. :::	CCUGCAUUCUUCUUCGGAGAA	Cleavage	1
tae-miR9657b-5p	TaCRK32_2B	5	-1	1	21	1888	1908	UUCGUCGGAGAAGCAUGUUGC	: .::: :::::.::. :::	CCUGCAUUCUUCUUCGGGGAA	Cleavage	1
tae-miR9657b-5p	TaCRK81_5B	5	-1	1	21	896	916	UUCGUCGGAGAAGCAUGUUGC	: .. : ::::::::::::	CCUGUCUCCUUCUCCGACGAC	Cleavage	2
tae-miR9657b-5p	TaCRK15_1D	5	-1	1	21	1430	1449	UUCGUCGGAGAAGCAUGUUGC	.::.:: :::::: :::::.	AUAAUAUUCUUCUC-GACGAG	Cleavage	1
tae-miR9657b-5p	TaCRK5_1B	5	-1	1	21	1043	1062	UUCGUCGGAGAAGCAUGUUGC	..::: ::::::::: :::	CUGACAA-CUUCUCCGAAGAA	Cleavage	1
tae-miR9657b-5p	TaCRK38_2B	5	-1	1	21	1094	1113	UUCGUCGGAGAAGCAUGUUGC	.::: :.:::::::: ::.	CGGACA-GUUUCUCCGAAGAG	Cleavage	1
tae-miR9657b-5p	TaCRK86_6A	5	-1	1	21	1040	1059	UUCGUCGGAGAAGCAUGUUGC	:::: :::.::::: :::	CAAACAA-CUUUUCCGAAGAA	Cleavage	1
tae-miR9664-3p	TaCRK4_1A	5	-1	1	21	1454	1473	UUGCAGUCCUCGAUGUCGUAG	..:.: :::::: ::::::	GAGUGGC-UCGAGGCCUGCAA	Cleavage	1
tae-miR9664-3p	TaCRK10_1D	5	-1	1	21	579	599	UUGCAGUCCUCGAUGUCGUAG	:: :: ::: ::::::::	CCUCGCCAGCGACGACUGCAA	Cleavage	1
tae-miR9666b-3p	TaCRK45_2D	5	-1	1	22	182	203	CGGUUGGGCUGUAUGAUGGCGA	:::. :: .: :::::::::	AGGCCGGCACGCCGCCCAACCG	Translation	1
tae-miR9666b-5p	TaCRK84_5D	5	-1	1	21	1818	1838	GCCAUCAUACGUCCAACCGUG	::: : .:::.::::::.	GGAGGUGGAGCGUGUGAUGGU	Cleavage	1
tae-miR9666c-5p	TaCRK84_5D	5	-1	1	21	1818	1838	GCCAUCAUACGUCCAACCGUG	::: : .:::.::::::.	GGAGGUGGAGCGUGUGAUGGU	Cleavage	1
tae-miR9676-5p	TaCRK29_2B	5	-1	1	22	499	520	UGGAUGUCAUCGUGGCCGUACA	: .:::::.::. :.:.:.:.	GGGGCGGCCGCGGCGGCGUUCG	Cleavage	1
tae-miR9676-5p	TaCRK44_2D	5	-1	1	22	469	490	UGGAUGUCAUCGUGGCCGUACA	: .:::::.::. :.:.:.:.	GGCGCGGCCGCGGCGGCGUUCG	Cleavage	1
tae-miR9676-5p	TaCRK92_7D	5	-1	1	22	371	392	UGGAUGUCAUCGUGGCCGUACA	: : :::: ::::::.: :::	UCUCCGGCGACGAUGGCUUCCU	Cleavage	1
tae-miR9676-5p	TaCRK90_7A	5	-1	1	22	371	392	UGGAUGUCAUCGUGGCCGUACA	: : :::: ::::::.: :::	UCUCCGGCGACGAUGGCUUCCU	Cleavage	1
tae-miR9676-5p	TaCRK51_2D	5	-1	1	22	716	737	UGGAUGUCAUCGUGGCCGUACA	::::::.::: :.:. ::.	ACGACGGCCGCGAGGGCGGCCG	Cleavage	1
tae-miR9676-5p	TaCRK25_2A	5	-1	1	22	716	737	UGGAUGUCAUCGUGGCCGUACA	::::::.::: :.:. ::.	ACGACGGCCGCGAGGGCGGCCG	Cleavage	1
tae-miR9676-5p	TaCRK64_3B	5	-1	1	22	870	892	UGGAUGUCAUCGUGGC-CGUACA	::: :::.::: :..:::::	ACAACGCGCCGCGACGGUAUCCA	Cleavage	1
tae-miR9676-5p	TaCRK86_6A	5	-1	1	22	52	73	UGGAUGUCAUCGUGGCCGUACA	::::: :::.:::. : ::	GCAACGGCAACGGUGAUCUGCA	Cleavage	1
tae-miR9677a	TaCRK94_U	5	-1	1	22	708	728	UGGCCGUUGGUAGAGUAGGAGA	.::..:::::::. :::::	GAAUCUGUUCUACCAG-GGCCA	Cleavage	1
tae-miR9677b	TaCRK32_2B	5	-1	1	21	867	888	CAGGGCGG-GGAACAGGUGGCC	:::.:.::::.: :::.::::	CGCCGCUUGUUUCGCCGUCCUG	Cleavage	1
tae-miR9677b	TaCRK76_3D	5	-1	1	21	666	686	CAGGGCGGGGAACAGGUGGCC	:: .::::::.:: :::.:	UGCAGCCUGUUUCCAGCCUUA	Cleavage	1
tae-miR9677b	TaCRK60_3A	5	-1	1	21	657	677	CAGGGCGGGGAACAGGUGGCC	:: .::::::.:: :::.:	UGCGGCCUGUUUCCAGCCUUA	Cleavage	1
tae-miR9677b	TaCRK61_3A	5	-1	1	21	654	674	CAGGGCGGGGAACAGGUGGCC	:: .::::::.:: :::.:	UGCAGCCUGUUUCCAGCCUUA	Cleavage	1
tae-miR9677b	TaCRK68_3B	5	-1	1	21	639	659	CAGGGCGGGGAACAGGUGGCC	:: .::::::.:: :::.:	UGCGGCCUGUUUCCAGCCUUA	Cleavage	1
tae-miR9773	TaCRK67_3B	5	-1	1	24	1002	1025	UUUGUUUUUAUGUUAUUUUGUGAA	: ::..::: .:::: :.:::	AAGAAAAGGUAAGGUAAACAUAAA	Cleavage	1
tae-miR9774	TaCRK52_2D	5	-1	1	22	660	681	CAAGAUAUUGGGUAUUUCUGUC	: : :.::.::::: :::::	CAAACAGAUGCCCAAGUUCUUG	Cleavage	1
tae-miR9774	TaCRK26_2A	5	-1	1	22	660	681	CAAGAUAUUGGGUAUUUCUGUC	: : :.::.::::: :::::	CAAACAGAUGCCCAAGUUCUUG	Cleavage	1
tae-miR9775	TaCRK60_3A	5	-1	1	22	504	525	UGUGCGCAAUAAGAUUUUGCUA	::.. ::::.:::. .:::	CUUCAGGUUCUUGUUGUUUACA	Cleavage	1
tae-miR9778	TaCRK79_5A	5	-1	1	21	1620	1640	UGCAUCAUCUCGAACUCGUCG	:: . ::.:.::::.:::	GUACAGCUUUGGGAUGGUGCU	Cleavage	2
tae-miR9779	TaCRK87_6B	5	-1	1	20	1231	1250	CUUAUGCAACGUCUGAGGAU	:.::..::.::::.:: :	CUUCUUGGAUGUUGUAUCAA	Cleavage	1
tae-miR9780	TaCRK33_2B	5	-1	1	21	220	240	CGGGUCGGCGCUGCACGCGGC	::.:.: :.:::::: ::::	GCUGUGGUCGGCGCCGCCCCG	Cleavage	1
tae-miR9780	TaCRK7_1B	5	-1	1	21	205	225	CGGGUCGGCGCUGCACGCGGC	:::: : :.:::::: ::::	GCCGAGGCCGGCGCCGUCCCG	Cleavage	1
tae-miR9780	TaCRK13_1D	5	-1	1	21	205	225	CGGGUCGGCGCUGCACGCGGC	:::: : :.:::::: ::::	GCCGAGGCCGGCGCCGUCCCG	Cleavage	1
tae-miR9780	TaCRK9_1B	5	-1	1	21	205	225	CGGGUCGGCGCUGCACGCGGC	:::: : :.:::::: ::::	GCCGAGGCCGGCGCCGUCCCG	Cleavage	1
tae-miR9780	TaCRK29_2B	5	-1	1	21	160	180	CGGGUCGGCGCUGCACGCGGC	::: : :::::::: ::: :	ACCGAGGGCAGCGCCUACCAG	Cleavage	1
tae-miR9780	TaCRK20_2A	5	-1	1	21	587	607	CGGGUCGGCGCUGCACGCGGC	: : :::::::.:: .::::	GGCUCGUGCAGUGCACGCCCG	Cleavage	1
tae-miR9780	TaCRK48_2D	5	-1	1	21	587	607	CGGGUCGGCGCUGCACGCGGC	: : :::::::.:: .::::	GGCUCGUGCAGUGCACGCCCG	Cleavage	1
tae-miR9780	TaCRK34_2B	5	-1	1	21	575	595	CGGGUCGGCGCUGCACGCGGC	: : :::::::.:: .::::	GGCUCGUGCAGUGCACGCCCG	Cleavage	1
tae-miR9780	TaCRK85_5D	5	-1	1	21	448	468	CGGGUCGGCGCUGCACGCGGC	.::: : :. ::..::::::	AUCGCCUUCGCCGUUGACCCG	Translation	1
tae-miR9780	TaCRK70_3D	5	-1	1	21	211	231	CGGGUCGGCGCUGCACGCGGC	: ::: :.:::::: ::::	GGCGCAGUCGGCGCCGUCCCG	Cleavage	1
tae-miR9782	TaCRK76_3D	5	-1	1	24	1349	1372	GUAUUAGGUUGGUCAAAUUGACGA	.::::::..::: :: :::	ACAAUAAUUUGGUCAAGCUCAUAG	Cleavage	1

## Sheet: Supplementary Table S6
Supplementary Table S6. Tissue expression value from RNA-seq data (TPM value).
Gene_ID	Root	Stem	Leaf	Spike	Grain
TaCRK1_1A	0.118316	0.094968	0.09362	0.016198	0.268805
TaCRK2_1A	3.92211	1.40582	0.242761	0.055352	0.064265
TaCRK3_1A	1.01918	0.313016	0.03012	0	0.006008
TaCRK4_1A	0.489503	0.106499	0.01715	0	0.003617
TaCRK5_1B	0.04392	0.045907	0.176646	0.007963	0.027258
TaCRK6_1B	0.981261	0.303511	0.010503	0.009504	0.008504
TaCRK7_1B	0.962202	0.399402	0.02228	0.017012	0.008349
TaCRK8_1B	0.746694	0.294872	0.007476	0.008712	0
TaCRK9_1B	2.36971	0.642261	0.002779	0.005347	0
TaCRK10_1D	0.356334	0.12585	0.047752	0.018078	0.051609
TaCRK11_1D	0	0	0	0	0
TaCRK12_1D	0.294524	0.249947	0.505007	0.04803	0.26513
TaCRK13_1D	1.05147	0.319547	0.009463	0.002186	0
TaCRK14_1D	3.88182	1.01314	0.170725	0.012582	0.135617
TaCRK15_1D	2.58647	0.860465	0.053595	0.005201	0.02132
TaCRK16_2A	1.26985	0.812414	0.063049	0.275543	2.27793
TaCRK17_2A	0.919478	0.384149	0.064999	0.189913	1.42424
TaCRK18_2A	0.561515	0.220533	0.0035	0.01727	0.582929
TaCRK19_2A	0.328903	0.131945	0.003697	0.00857	0
TaCRK20_2A	0.564737	0.248032	0.015429	0.123784	0.88566
TaCRK21_2A	0.089613	0.105613	0.013067	0.00803	0.380314
TaCRK22_2A	0.342246	0.737454	1.08829	0.993914	4.05736
TaCRK23_2A	0	0	0.035912	0	0.00236
TaCRK24_2A	0	0	0.017615	0.003826	0
TaCRK25_2A	1.35245	0.48077	0.094902	0.025266	0.108009
TaCRK26_2A	1.36297	0.402544	0.006859	0.001875	0.098812
TaCRK27_2A	0.07296	0.111439	0.04501	0.00204	0
TaCRK28_2B	0.383365	0.516336	0.048749	0.384788	2.69209
TaCRK29_2B	0.093517	0.096834	0.046152	0.122011	0.656084
TaCRK30_2B	1.03668	0.472238	0.131182	0.018788	0.286978
TaCRK31_2B	0.269958	0.114078	0.040323	0.018506	0.044079
TaCRK32_2B	0.900154	0.486091	0.035268	0.045979	0.166262
TaCRK33_2B	1.22113	0.463859	0.045991	0.018887	0.095688
TaCRK34_2B	0.808519	0.307995	0.007332	0.179107	0.592547
TaCRK35_2B	0.200854	0.103919	0.017449	0.074546	0.450337
TaCRK36_2B	2.83632	5.12808	3.01339	3.56959	9.28366
TaCRK37_2B	0	0.003126	0	0	0
TaCRK38_2B	1.55449	0.487039	0.119492	0.079797	0.024162
TaCRK39_2B	0.26077	0.303338	0.114084	0.023455	0.003714
TaCRK40_2B	0	0.099788	0.028942	0.009509	0.011196
TaCRK41_2B	3.0621	0.8354	0	0.004082	0
TaCRK42_2B	1.24007	0.39876	0.001162	0	0
TaCRK43_2D	1.32943	1.18063	0.084616	0.629398	2.68623
TaCRK44_2D	0.775516	0.905093	0.0775	0.667409	3.07979
TaCRK45_2D	0.03062	0.084713	0.004256	0.005186	0.004457
TaCRK46_2D	0.05027	0.151315	0.01863	0.019765	0.004423
TaCRK47_2D	1.28566	0.349118	0.006585	0.023367	0.077537
TaCRK48_2D	0.891065	0.608573	0.085398	0.541172	0.927992
TaCRK49_2D	1.69532	2.3876	2.47002	2.30648	5.73452
TaCRK50_2D	0.007856	0	0	0	0
TaCRK51_2D	0.804295	0.145503	0.254528	0.01612	0.025475
TaCRK52_2D	0.671483	0.206261	0	0.001871	0.029672
TaCRK53_2D	0	0.008068	0.008737	0.002223	0
TaCRK54_2D	13.9995	3.536	0.0025	0.012255	0.00384
TaCRK55_3A	0.038321	0.111941	0.164942	0.027217	0.046556
TaCRK56_3A	0.017357	0.030201	0.083522	0.005913	0.012629
TaCRK57_3A	0	0	0	0	0.002716
TaCRK58_3A	0.015414	1.8985	0.648068	1.35031	2.01966
TaCRK59_3A	0.022912	1.24768	0.095114	1.86464	3.46885
TaCRK60_3A	0.027338	0.802611	0.280046	0.796693	0.731334
TaCRK61_3A	0	0.039582	0.030434	0.049805	0.565598
TaCRK62_3A	0.24388	0.248953	0.059308	0.188325	1.52318
TaCRK63_3B	0.256651	0.203027	0.224161	0.05027	0.01843
TaCRK64_3B	0	0.138968	0.047687	0.038139	0
TaCRK65_3B	0	0.005645	0	0	0
TaCRK66_3B	0.038934	0.784106	1.11973	0.393859	0.42972
TaCRK67_3B	0.00415	0.053613	0.003996	0.156978	2.93707
TaCRK68_3B	1.55733	1.66134	0.54508	1.10207	1.66691
TaCRK69_3B	0.089968	0.022859	0.067668	0.007936	0.026434
TaCRK70_3D	0	0.015092	0.009693	0.001973	0.019874
TaCRK71_3D	0.057193	0.064978	0.224977	0.05372	0.068146
TaCRK72_3D	0	0	0	0	0
TaCRK73_3D	0	0	0	0	0
TaCRK74_3D	0.063923	0.711739	0.514542	0.340531	0.411035
TaCRK75_3D	0.008854	1.02679	0.009905	0.350349	0.335462
TaCRK76_3D	0.059479	0.040434	0.012922	0.022881	0.166409
TaCRK77_5A	0.003626	0	0.009648	0.010914	0.014337
TaCRK78_5A	0.491769	0.266381	0.012866	0.077525	0.163081
TaCRK79_5A	0.013563	0.073888	0.012045	0.2805	0.713282
TaCRK80_5A	1.29773	0.394066	0.002388	0.007848	0.024784
TaCRK81_5B	0.027542	0.01949	0	0.010454	0.030656
TaCRK82_5B	0	0	0.004491	0	0
TaCRK83_5B	0.167462	0.061463	0.007518	0.00908	0.188233
TaCRK84_5D	0.010495	0.019768	0.017782	0.023643	0.021469
TaCRK85_5D	0.109769	0.057577	0	0	0.095425
TaCRK86_6A	0.051292	0.030225	1.58314	0.024751	0.049346
TaCRK87_6B	0.752831	0.238933	0	0	0
TaCRK88_6D	0.074848	0.257517	1.1204	0.014331	0.030479
TaCRK89_6D	0.010168	0.188016	0.875438	0.02526	0.523313
TaCRK90_7A	0.138398	0.052332	0.152146	0	0.070353
TaCRK91_7B	0.086628	0.09218	0.098907	0.036676	0.007203
TaCRK92_7D	0.120673	0.315063	0.177145	0.005625	0.002739
TaCRK93_7D	0.027487	0.034589	0.061484	0.007788	0.003464
TaCRK94_U	0	0	0	0	0.008714
TaCRK95_U	0	0	0.516469	0.003686	0.004738

## Sheet: Supplementary Table S7
Supplementary Table S7. The data of qRT-PCR results
Gene Name	Corresponding transcript Name	Sample Name	CT	△ct	△△ct	2^-△△ct	2^-△△ct mean	2^-△△ct Std.Dev
TaCRK17_2A	TraesCS2A02G215900.1	Normal anthers (Mononuclear stage)	27.9059	-0.475874	0.316404	0.803069	1.01164	0.180779
TaCRK17_2A	TraesCS2A02G215900.1	Normal anthers (Mononuclear stage)	27.4217	-0.960127	-0.167849	1.12338
TaCRK17_2A	TraesCS2A02G215900.1	Normal anthers (Mononuclear stage)	27.441	-0.940834	-0.148556	1.10846
TaCRK17_2A	TraesCS2A02G215900.1	Normal anthers (Trinuclear stage)	28.5927	-1.47474	-0.0845884	1.06039	1.00724	0.144145
TaCRK17_2A	TraesCS2A02G215900.1	Normal anthers (Trinuclear stage)	28.5174	-1.55013	-0.159978	1.11727
TaCRK17_2A	TraesCS2A02G215900.1	Normal anthers (Trinuclear stage)	28.9219	-1.14558	0.244567	0.844069
TaCRK17_2A	TraesCS2A02G215900.1	HT-ms anthers (Mononuclear stage)	27.9276	-2.1063	-1.31402	2.48634	2.655	0.409859
TaCRK17_2A	TraesCS2A02G215900.1	HT-ms anthers (Mononuclear stage)	27.599	-2.43488	-1.6426	3.12227
TaCRK17_2A	TraesCS2A02G215900.1	HT-ms anthers (Mononuclear stage)	28.005	-2.02885	-1.23657	2.35637
TaCRK17_2A	TraesCS2A02G215900.1	HT-ms anthers (Trinuclear stage)	26.979	-1.87042	-0.480271	1.39501	1.29845	0.0886096
TaCRK17_2A	TraesCS2A02G215900.1	HT-ms anthers (Trinuclear stage)	27.1037	-1.74571	-0.355565	1.27949
TaCRK17_2A	TraesCS2A02G215900.1	HT-ms anthers (Trinuclear stage)	27.1713	-1.67804	-0.287894	1.22086
TaCRK38_2B	TraesCS2B02G242500.1	Normal anthers (Mononuclear stage)	25.5511	-2.83068	0.28934	0.818276	1.00986	0.167119
TaCRK38_2B	TraesCS2B02G242500.1	Normal anthers (Mononuclear stage)	25.091	-3.29077	-0.170746	1.12564
TaCRK38_2B	TraesCS2B02G242500.1	Normal anthers (Mononuclear stage)	25.1432	-3.23862	-0.118594	1.08568
TaCRK38_2B	TraesCS2B02G242500.1	Normal anthers (Trinuclear stage)	24.9846	-5.08291	-0.0622552	1.0441	1.00047	0.0377841
TaCRK38_2B	TraesCS2B02G242500.1	Normal anthers (Trinuclear stage)	25.0784	-4.98904	0.0316207	0.978321
TaCRK38_2B	TraesCS2B02G242500.1	Normal anthers (Trinuclear stage)	25.0775	-4.99002	0.0306346	0.97899
TaCRK38_2B	TraesCS2B02G242500.1	HT-ms anthers (Mononuclear stage)	25.0954	-4.93842	-1.81839	3.52688	3.29374	0.217689
TaCRK38_2B	TraesCS2B02G242500.1	HT-ms anthers (Mononuclear stage)	25.2096	-4.82425	-1.70423	3.25855
TaCRK38_2B	TraesCS2B02G242500.1	HT-ms anthers (Mononuclear stage)	25.2835	-4.75034	-1.63031	3.0958
TaCRK38_2B	TraesCS2B02G242500.1	HT-ms anthers (Trinuclear stage)	24.0109	-4.83845	0.182206	0.881354	0.825441	0.0605653
TaCRK38_2B	TraesCS2B02G242500.1	HT-ms anthers (Trinuclear stage)	24.0908	-4.75854	0.262119	0.833862
TaCRK38_2B	TraesCS2B02G242500.1	HT-ms anthers (Trinuclear stage)	24.2226	-4.62682	0.393833	0.761105
TaCRK44_2D	TraesCS2D02G221500.4	Normal anthers (Mononuclear stage)	20.3334	-8.04843	0.0179354	0.987645	1.02162	0.258974
TaCRK44_2D	TraesCS2D02G221500.4	Normal anthers (Mononuclear stage)	20.6715	-7.71034	0.356026	0.781314
TaCRK44_2D	TraesCS2D02G221500.4	Normal anthers (Mononuclear stage)	19.9415	-8.44032	-0.373962	1.29591
TaCRK44_2D	TraesCS2D02G221500.4	Normal anthers (Trinuclear stage)	20.6603	-9.40719	-0.266229	1.20266	1.01487	0.207751
TaCRK44_2D	TraesCS2D02G221500.4	Normal anthers (Trinuclear stage)	21.2635	-8.80399	0.336968	0.791703
TaCRK44_2D	TraesCS2D02G221500.4	Normal anthers (Trinuclear stage)	20.8558	-9.2117	-0.0707391	1.05025
TaCRK44_2D	TraesCS2D02G221500.4	HT-ms anthers (Mononuclear stage)	20.2494	-9.7845	-1.71814	3.29011	3.47556	1.08689
TaCRK44_2D	TraesCS2D02G221500.4	HT-ms anthers (Mononuclear stage)	20.6494	-9.38443	-1.31807	2.49332
TaCRK44_2D	TraesCS2D02G221500.4	HT-ms anthers (Mononuclear stage)	19.7524	-10.2815	-2.21513	4.64324
TaCRK44_2D	TraesCS2D02G221500.4	HT-ms anthers (Trinuclear stage)	20.5827	-8.26668	0.874278	0.545527	0.552319	0.066622
TaCRK44_2D	TraesCS2D02G221500.4	HT-ms anthers (Trinuclear stage)	20.7395	-8.10991	1.03105	0.489354
TaCRK44_2D	TraesCS2D02G221500.4	HT-ms anthers (Trinuclear stage)	20.3933	-8.45612	0.684835	0.622077
TaCRK77_5A	TraesCS5A02G051700.1	Normal anthers (Mononuclear stage)	23.385	-4.99682	-0.238935	1.18012	1.00746	0.153165
TaCRK77_5A	TraesCS5A02G051700.1	Normal anthers (Mononuclear stage)	23.7953	-4.58646	0.171431	0.887962
TaCRK77_5A	TraesCS5A02G051700.1	Normal anthers (Mononuclear stage)	23.6914	-4.69038	0.0675049	0.954287
TaCRK77_5A	TraesCS5A02G051700.1	Normal anthers (Trinuclear stage)	23.6735	-6.39397	-0.0440496	1.031	1.00187	0.0740605
TaCRK77_5A	TraesCS5A02G051700.1	Normal anthers (Trinuclear stage)	23.6377	-6.42981	-0.0798925	1.05694
TaCRK77_5A	TraesCS5A02G051700.1	Normal anthers (Trinuclear stage)	23.8415	-6.22598	0.123942	0.917677
TaCRK77_5A	TraesCS5A02G051700.1	HT-ms anthers (Mononuclear stage)	22.8564	-7.17743	-2.41954	5.34999	4.20775	1.0068
TaCRK77_5A	TraesCS5A02G051700.1	HT-ms anthers (Mononuclear stage)	23.3409	-6.69299	-1.9351	3.82405
TaCRK77_5A	TraesCS5A02G051700.1	HT-ms anthers (Mononuclear stage)	23.4897	-6.54416	-1.78627	3.44922
TaCRK77_5A	TraesCS5A02G051700.1	HT-ms anthers (Trinuclear stage)	23.1884	-5.66098	0.688943	0.620308	0.568801	0.0498133
TaCRK77_5A	TraesCS5A02G051700.1	HT-ms anthers (Trinuclear stage)	23.4405	-5.40893	0.940992	0.520875
TaCRK77_5A	TraesCS5A02G051700.1	HT-ms anthers (Trinuclear stage)	23.3226	-5.5268	0.823116	0.56522
TaCRK85_5D	TraesCS5D02G063800.1	Normal anthers (Mononuclear stage)	24.1773	-4.20447	0.0635395	0.956914	1.00051	0.0389236
TaCRK85_5D	TraesCS5D02G063800.1	Normal anthers (Mononuclear stage)	24.0954	-4.28642	-0.0184174	1.01285
TaCRK85_5D	TraesCS5D02G063800.1	Normal anthers (Mononuclear stage)	24.0687	-4.31313	-0.0451221	1.03177
TaCRK85_5D	TraesCS5D02G063800.1	Normal anthers (Trinuclear stage)	23.6455	-6.42203	-0.098245	1.07047	1.00259	0.0870068
TaCRK85_5D	TraesCS5D02G063800.1	Normal anthers (Trinuclear stage)	23.6971	-6.37034	-0.046552	1.03279
TaCRK85_5D	TraesCS5D02G063800.1	Normal anthers (Trinuclear stage)	23.8885	-6.17899	0.144797	0.904507
TaCRK85_5D	TraesCS5D02G063800.1	HT-ms anthers (Mononuclear stage)	23.9211	-6.11277	-1.84476	3.59193	3.97888	1.21652
TaCRK85_5D	TraesCS5D02G063800.1	HT-ms anthers (Mononuclear stage)	24.1795	-5.85436	-1.58635	3.00289
TaCRK85_5D	TraesCS5D02G063800.1	HT-ms anthers (Mononuclear stage)	23.3485	-6.68533	-2.41733	5.34181
TaCRK85_5D	TraesCS5D02G063800.1	HT-ms anthers (Trinuclear stage)	23.7068	-5.1426	1.18119	0.440988	0.484051	0.0417265
TaCRK85_5D	TraesCS5D02G063800.1	HT-ms anthers (Trinuclear stage)	23.4571	-5.39225	0.931539	0.524299
TaCRK85_5D	TraesCS5D02G063800.1	HT-ms anthers (Trinuclear stage)	23.564	-5.28538	1.03841	0.486865
TaCRK93_7D	TraesCS7D02G328900.1	Normal anthers (Mononuclear stage)	29.3219	0.940115	-0.177561	1.13097	1.01057	0.172878
TaCRK93_7D	TraesCS7D02G328900.1	Normal anthers (Mononuclear stage)	29.3774	0.99564	-0.122036	1.08827
TaCRK93_7D	TraesCS7D02G328900.1	Normal anthers (Mononuclear stage)	29.7991	1.41727	0.299597	0.812479
TaCRK93_7D	TraesCS7D02G328900.1	Normal anthers (Trinuclear stage)	28.779	-1.28848	0.263982	0.832786	1.01888	0.248161
TaCRK93_7D	TraesCS7D02G328900.1	Normal anthers (Trinuclear stage)	28.1358	-1.93168	-0.37922	1.30064
TaCRK93_7D	TraesCS7D02G328900.1	Normal anthers (Trinuclear stage)	28.6303	-1.43722	0.115238	0.92323
TaCRK93_7D	TraesCS7D02G328900.1	HT-ms anthers (Mononuclear stage)	28.4435	-1.59036	-2.70804	6.53433	7.75314	1.10501
TaCRK93_7D	TraesCS7D02G328900.1	HT-ms anthers (Mononuclear stage)	28.0323	-2.0016	-3.11928	8.68952
TaCRK93_7D	TraesCS7D02G328900.1	HT-ms anthers (Mononuclear stage)	28.1451	-1.88872	-3.0064	8.03556
TaCRK93_7D	TraesCS7D02G328900.1	HT-ms anthers (Trinuclear stage)	26.4889	-2.36046	-0.807997	1.75078	1.52829	0.197925
TaCRK93_7D	TraesCS7D02G328900.1	HT-ms anthers (Trinuclear stage)	26.7487	-2.10072	-0.548262	1.46232
TaCRK93_7D	TraesCS7D02G328900.1	HT-ms anthers (Trinuclear stage)	26.8409	-2.00851	-0.456047	1.37178
Actin	TraesCS1B02G283900.1 (GenBank: AB181991.1)	Normal anthers (Mononuclear stage)	28.6724	28.382 (AVERAGE)
Actin	TraesCS1B02G283900.1 (GenBank: AB181991.1)	Normal anthers (Mononuclear stage)	28.2072
Actin	TraesCS1B02G283900.1 (GenBank: AB181991.1)	Normal anthers (Mononuclear stage)	28.2658
Actin	TraesCS1B02G283900.1 (GenBank: AB181991.1)	Normal anthers (Trinuclear stage)	29.6979	30.067 (AVERAGE)
Actin	TraesCS1B02G283900.1 (GenBank: AB181991.1)	Normal anthers (Trinuclear stage)	30.5098
Actin	TraesCS1B02G283900.1 (GenBank: AB181991.1)	Normal anthers (Trinuclear stage)	29.9948
Actin	TraesCS1B02G283900.1 (GenBank: AB181991.1)	HT-ms anthers (Mononuclear stage)	30.0981	30.034 (AVERAGE)
Actin	TraesCS1B02G283900.1 (GenBank: AB181991.1)	HT-ms anthers (Mononuclear stage)	30.1283
Actin	TraesCS1B02G283900.1 (GenBank: AB181991.1)	HT-ms anthers (Mononuclear stage)	29.8752
Actin	TraesCS1B02G283900.1 (GenBank: AB181991.1)	HT-ms anthers (Trinuclear stage)	28.8806	28.849 (AVERAGE)
Actin	TraesCS1B02G283900.1 (GenBank: AB181991.1)	HT-ms anthers (Trinuclear stage)	28.7194
Actin	TraesCS1B02G283900.1 (GenBank: AB181991.1)	HT-ms anthers (Trinuclear stage)	28.9481
